# Supplementary material for: N-(2,3-Dimeth­oxy­benzyl­idene)naphthalen-1-amine
Source: Acta Crystallogr Sect E Struct Rep Online. 2011 Jan 8;67(Pt 2):o285. doi: 10.1107/S1600536811000079 (PMC3051734; doi:10.1107/S1600536811000079)
Supplement: Supplementary file 2 [file e-67-0o285-Isup2.hkl]

# 
# h,k,l, Fc-squared, Fo-squared, sigma(Fo-squared) and status flag 
# 
data_I
_shelx_title ' 101213d in Pbca' 
_shelx_refln_list_code          4 
_shelx_F_calc_maximum      317.26 
_exptl_crystal_F_000      1232.00 
_reflns_d_resolution_high  0.8406 
 
loop_ 
 _symmetry_equiv_pos_as_xyz 
 'x, y, z' 
 '-x+1/2, -y, z+1/2' 
 '-x, y+1/2, -z+1/2' 
 'x+1/2, -y+1/2, -z' 
 '-x, -y, -z' 
 'x-1/2, y, -z-1/2' 
 'x, -y-1/2, z-1/2' 
 '-x-1/2, y-1/2, z' 
 
_cell_length_a     7.7163 
_cell_length_b    17.0786 
_cell_length_c    23.4270 
_cell_angle_alpha  90.000 
_cell_angle_beta   90.000 
_cell_angle_gamma  90.000 
 
_shelx_F_squared_multiplier     1.000 
 
loop_ 
 _refln_index_h 
 _refln_index_k 
 _refln_index_l 
 _refln_F_squared_calc 
 _refln_F_squared_meas 
 _refln_F_squared_sigma 
 _refln_observed_status 
   2   0   0   100656.78    88258.07  10064.92 o 
   4   0   0      941.95      881.18     76.79 o 
   6   0   0    12021.25    11134.45    936.05 o 
   8   0   0      792.07      680.61     89.50 o 
   2   1   0    15699.27    15739.82    908.87 o 
   4   1   0     3288.05     3221.99    219.72 o 
   6   1   0      439.72      486.12     37.43 o 
   8   1   0      220.69      268.55     57.88 o 
   0   2   0     1388.95     1251.77    143.61 o 
   2   2   0    15383.83    15661.76    903.74 o 
   4   2   0     1063.22     1088.62     64.93 o 
   6   2   0      242.98      247.72     24.70 o 
   8   2   0      148.70      175.67     28.29 o 
   2   3   0    19216.38    19848.26   1145.68 o 
   4   3   0     6687.96     6368.48    368.74 o 
   6   3   0      100.96      111.46     20.71 o 
   8   3   0        1.14       -1.79     16.59 o 
   0   4   0    22563.38    22819.77   1818.88 o 
   2   4   0     2408.60     2339.27    130.41 o 
   4   4   0      168.31      166.95     15.09 o 
   6   4   0      568.87      531.05     48.94 o 
   8   4   0        7.45       -5.37     17.68 o 
   2   5   0        0.54       -4.23      2.82 o 
   4   5   0      238.69      235.96     19.12 o 
   6   5   0       97.70       93.83     14.10 o 
   8   5   0       12.55      -15.98     17.53 o 
   0   6   0     7290.30     7387.95    589.81 o 
   2   6   0     2757.84     2668.24    151.63 o 
   4   6   0     1663.07     1509.72    123.60 o 
   6   6   0      274.90      273.26     31.93 o 
   8   6   0       60.58       63.64     21.03 o 
   2   7   0     7552.29     7881.20    445.26 o 
   4   7   0     2502.48     2536.56    127.56 o 
   6   7   0       63.05       57.36     28.20 o 
   8   7   0        0.03      -32.40     23.08 o 
   0   8   0     4322.37     4194.07    335.94 o 
   2   8   0      688.93      719.96     42.35 o 
   4   8   0      140.49      170.11     14.27 o 
   6   8   0      111.30      109.23     21.27 o 
   8   8   0       31.56       43.29     33.67 o 
   2   9   0      887.70      954.58     55.55 o 
   4   9   0     1069.12     1040.10     61.26 o 
   6   9   0      201.19      131.63     22.99 o 
   8   9   0        5.07      -18.94     28.19 o 
   0  10   0     2304.83     2327.75    187.89 o 
   2  10   0      174.34      208.08     15.63 o 
   4  10   0      278.03      314.34     26.11 o 
   6  10   0      144.89      136.22     25.29 o 
   2  11   0       43.87       60.40      9.72 o 
   4  11   0       21.06       12.95      9.71 o 
   6  11   0        0.05      -21.80     14.53 o 
   0  12   0       63.37       60.10     11.58 o 
   2  12   0      166.10      189.60     18.58 o 
   4  12   0       91.55      110.04     21.26 o 
   6  12   0        6.45        1.83     14.99 o 
   2  13   0      278.35      309.87     26.36 o 
   4  13   0       33.41       14.05     11.22 o 
   6  13   0       10.33      -22.48     14.99 o 
   0  14   0      158.20      183.65     33.01 o 
   2  14   0      107.52      103.51     14.80 o 
   4  14   0        9.70        6.73     17.74 o 
   6  14   0       13.13      -22.89     18.08 o 
   2  15   0       94.06      100.76     18.73 o 
   4  15   0      297.11      390.61     34.57 o 
   6  15   0       58.77       50.01     22.22 o 
   0  16   0       55.28       40.58     20.56 o 
   2  16   0       23.03        3.64     14.03 o 
   4  16   0        0.34       19.41     15.71 o 
   2  17   0       19.38        2.14     14.19 o 
   4  17   0       21.31       -0.91     16.47 o 
   0  18   0       85.58       37.64     24.05 o 
   2  18   0      100.17       44.97     17.62 o 
   4  18   0        1.99      -17.91     26.15 o 
   2  19   0        1.10       -9.89     15.93 o 
   0  20   0       97.99      147.30     38.78 o 
   1   1   1     2206.11     2326.29    133.17 o 
   2   1   1    50475.94    49750.70   2151.43 o 
   3   1   1        0.39       -0.87      2.78 o 
   4   1   1    16105.23    15700.76    699.71 o 
   5   1   1      257.21      262.18     13.97 o 
   6   1   1      511.71      485.14     26.34 o 
   7   1   1      243.87      280.44     24.34 o 
   8   1   1      118.76      146.86     24.00 o 
   9   1   1       10.88        7.53     15.29 o 
   0   2   1    10943.65    11470.55    906.04 o 
   1   2   1    17135.54    17474.05    744.42 o 
   2   2   1     2949.69     3031.18    131.64 o 
   3   2   1      125.27      147.61      7.69 o 
   4   2   1      891.27      932.42     39.44 o 
   5   2   1        0.05       -2.69      4.78 o 
   6   2   1      995.48      884.74     45.27 o 
   7   2   1     1110.85     1121.29     68.56 o 
   8   2   1      275.23      254.63     24.17 o 
   9   2   1       46.60       47.41     15.85 o 
   1   3   1     2162.26     2039.84     94.38 o 
   2   3   1       14.78        8.13      2.62 o 
   3   3   1        3.07        4.25      3.14 o 
   4   3   1       57.77       53.63      5.34 o 
   5   3   1       28.14       18.89      5.12 o 
   6   3   1       73.11       73.49     11.25 o 
   7   3   1      153.34      166.72     18.18 o 
   8   3   1        8.73        1.42     11.95 o 
   9   3   1        0.02      -20.61     13.74 o 
   0   4   1     6300.73     6160.25    400.09 o 
   1   4   1     1020.64      915.07     39.58 o 
   2   4   1      525.35      436.91     18.05 o 
   3   4   1     1299.66     1378.53     60.74 o 
   4   4   1      710.32      631.52     27.24 o 
   5   4   1       21.69       22.77      5.40 o 
   6   4   1      174.72      158.63     14.34 o 
   7   4   1       11.42       18.33     10.15 o 
   8   4   1        1.55       -6.91     11.98 o 
   1   5   1     4845.46     4840.68    206.47 o 
   2   5   1      527.91      497.92     20.44 o 
   3   5   1     1290.78     1363.27     54.88 o 
   4   5   1      221.86      220.21     11.83 o 
   5   5   1      129.94      134.03     10.46 o 
   6   5   1       43.42       44.66      9.44 o 
   7   5   1       28.03       29.84     10.54 o 
   8   5   1       46.64       34.69     15.54 o 
   0   6   1      451.07      461.14     27.07 o 
   1   6   1      599.77      567.92     23.41 o 
   2   6   1     1146.55     1077.68     43.88 o 
   3   6   1      164.86      173.44      8.33 o 
   4   6   1      420.76      424.82     18.53 o 
   5   6   1      160.01      152.49     12.58 o 
   6   6   1       22.48       10.25      7.85 o 
   7   6   1       27.61       17.04     11.40 o 
   8   6   1        6.04       -3.35     15.36 o 
   1   7   1      292.03      271.37     11.93 o 
   2   7   1     2840.48     2890.01    116.10 o 
   3   7   1      185.79      204.80     10.29 o 
   4   7   1      790.57      748.80     29.16 o 
   5   7   1        8.59        6.27      5.22 o 
   6   7   1      112.65      141.04     11.22 o 
   7   7   1        1.99       -1.62      9.13 o 
   8   7   1       14.51       -4.89     19.27 o 
   0   8   1     7635.47     7888.59    445.45 o 
   1   8   1      267.29      249.48     11.27 o 
   2   8   1      135.93      170.24      9.01 o 
   3   8   1     1367.22     1451.04     59.21 o 
   4   8   1        1.27        1.12      3.93 o 
   5   8   1       10.21       11.97      5.04 o 
   6   8   1      290.31      302.01     20.73 o 
   7   8   1       15.01       -5.12     13.29 o 
   8   8   1       21.87        3.25     15.74 o 
   1   9   1      107.21      127.07      7.31 o 
   2   9   1      174.00      173.46      9.32 o 
   3   9   1       14.71       14.52      4.31 o 
   4   9   1      364.46      406.00     19.63 o 
   5   9   1       84.31       86.13     10.03 o 
   6   9   1        0.00      -13.89      9.26 o 
   7   9   1        3.86      -16.26     10.84 o 
   8   9   1        4.11      -19.94     15.15 o 
   0  10   1     1943.48     2267.90    129.46 o 
   1  10   1       21.90       34.97      4.39 o 
   2  10   1     2414.92     2528.44    102.05 o 
   3  10   1       90.84      100.65      8.20 o 
   4  10   1       63.23       64.73      8.13 o 
   5  10   1        3.49       -7.71      6.77 o 
   6  10   1      144.87      127.36     16.74 o 
   7  10   1        0.06      -16.48     10.99 o 
   1  11   1      269.47      258.54     12.99 o 
   2  11   1      851.71      846.82     37.83 o 
   3  11   1       38.28       19.75      6.20 o 
   4  11   1      472.86      460.18     24.19 o 
   5  11   1      120.75      135.27     19.33 o 
   6  11   1       18.48       10.81     11.84 o 
   7  11   1        0.15      -18.47     12.31 o 
   0  12   1       60.53       67.08      9.68 o 
   1  12   1       13.42       14.35      5.42 o 
   2  12   1      350.60      313.05     17.10 o 
   3  12   1        8.03        1.54      6.22 o 
   4  12   1        3.38       -9.64      6.43 o 
   5  12   1        2.86      -10.72      8.38 o 
   6  12   1        1.28      -15.04     10.03 o 
   7  12   1        0.66      -14.89     11.90 o 
   1  13   1       13.90        6.57      6.22 o 
   2  13   1      189.02      205.10     13.92 o 
   3  13   1       22.23        7.87      8.25 o 
   4  13   1      188.38      229.97     20.51 o 
   5  13   1       15.03        2.04      9.57 o 
   6  13   1        0.10      -13.87     11.37 o 
   7  13   1        3.21      -10.15     13.74 o 
   0  14   1      161.93      129.90     19.86 o 
   1  14   1       29.86        8.36      8.13 o 
   2  14   1      234.67      239.07     20.66 o 
   3  14   1       12.80        2.25      7.07 o 
   4  14   1        3.63       -4.51      7.61 o 
   5  14   1       84.98       88.45     13.43 o 
   6  14   1       37.45       44.37     15.63 o 
   1  15   1       41.68       24.04      9.54 o 
   2  15   1       15.52       20.35      9.41 o 
   3  15   1       11.88        0.61      8.19 o 
   4  15   1        0.92       -5.33      8.25 o 
   5  15   1       30.39       22.71     13.61 o 
   6  15   1        2.79        3.12     14.15 o 
   0  16   1      388.47      367.28     47.94 o 
   1  16   1        4.87       -2.41      9.15 o 
   2  16   1      205.41      208.79     19.57 o 
   3  16   1        0.17        5.47     10.33 o 
   4  16   1        0.59        2.81     10.14 o 
   5  16   1        5.68       10.77     15.63 o 
   1  17   1      162.81      136.76     15.90 o 
   2  17   1      163.10      123.23     15.77 o 
   3  17   1       56.03       33.78     12.23 o 
   4  17   1      148.80      158.32     34.52 o 
   5  17   1        2.97       -5.69     19.17 o 
   0  18   1       53.25       45.71     18.15 o 
   1  18   1       95.02      110.66     15.04 o 
   2  18   1       10.05       -3.91     10.29 o 
   3  18   1        3.56      -16.45     10.96 o 
   4  18   1        0.19      -10.16     14.55 o 
   1  19   1       18.60        9.97     11.74 o 
   2  19   1        3.61       -0.15     11.23 o 
   3  19   1        1.11        4.25     12.38 o 
   0  20   1       15.39       28.84     19.24 o 
   1  20   1       86.71       77.93     15.38 o 
   1   0   2        6.29        7.75      1.84 o 
   2   0   2     1677.21     1845.61    107.51 o 
   3   0   2    10235.54    10292.28    696.00 o 
   4   0   2        2.92       -3.77     22.04 o 
   5   0   2     2510.68     2436.11    146.69 o 
   6   0   2      224.36      261.37     25.78 o 
   7   0   2      670.29      675.12     61.62 o 
   8   0   2      494.84      501.73     53.30 o 
   9   0   2       18.50       11.22     21.99 o 
   1   1   2     2855.13     2757.22    127.74 o 
   2   1   2     3420.28     3528.79    153.39 o 
   3   1   2       13.56       18.89      3.31 o 
   4   1   2     1226.86     1200.34     55.02 o 
   5   1   2       73.56       92.77      8.33 o 
   6   1   2      307.82      352.41     21.97 o 
   7   1   2        0.93       50.49     12.89 o 
   8   1   2        0.90       14.69     13.11 o 
   9   1   2        4.39      -18.07     13.56 o 
   0   2   2    12501.89    12096.89    964.12 o 
   1   2   2     2496.45     2476.74    116.23 o 
   2   2   2    10166.40    10081.88    436.48 o 
   3   2   2     1591.39     1591.41     65.89 o 
   4   2   2        5.41        1.50      8.98 o 
   5   2   2      115.02      116.01     15.25 o 
   6   2   2      188.67      219.01     17.74 o 
   7   2   2       22.34       74.42     14.05 o 
   8   2   2      106.33       99.29     17.83 o 
   9   2   2        2.30      -12.05     13.91 o 
   1   3   2     6759.19     6697.02    308.46 o 
   2   3   2      150.96      144.13      6.35 o 
   3   3   2      243.98      247.88     11.34 o 
   4   3   2       54.77       69.11      7.07 o 
   5   3   2      141.40      154.05     11.49 o 
   6   3   2      115.95      141.46     13.93 o 
   7   3   2       83.87      104.84     17.00 o 
   8   3   2       35.85       20.64     13.22 o 
   9   3   2       15.18        2.24     18.14 o 
   0   4   2    21741.61    22211.10   1439.30 o 
   1   4   2       39.23       66.27      9.63 o 
   2   4   2      434.86      431.10     17.85 o 
   3   4   2     1908.42     2036.85     88.80 o 
   4   4   2       69.33       83.73      6.84 o 
   5   4   2       16.41        3.70      4.68 o 
   6   4   2      197.94      205.87     15.13 o 
   7   4   2       24.93       40.67     10.98 o 
   8   4   2       27.82       31.22     13.12 o 
   1   5   2    13301.27    13045.14    554.98 o 
   2   5   2        5.65        2.22      2.63 o 
   3   5   2      974.97      951.28     38.71 o 
   4   5   2      231.68      245.86     12.93 o 
   5   5   2       70.32       85.69      7.62 o 
   6   5   2        1.14       -0.42      8.06 o 
   7   5   2        6.68        9.53      9.89 o 
   8   5   2       46.02       44.28     14.56 o 
   0   6   2       56.72       75.80      6.35 o 
   1   6   2     1332.13     1327.24     57.35 o 
   2   6   2      470.25      473.15     21.25 o 
   3   6   2      313.35      308.35     15.92 o 
   4   6   2      521.54      544.65     23.14 o 
   5   6   2        2.03        1.02      4.55 o 
   6   6   2       12.99       -3.86      7.46 o 
   7   6   2       25.35       18.11     13.02 o 
   8   6   2       11.18       -0.57     19.88 o 
   1   7   2      212.44      193.41      9.67 o 
   2   7   2        7.83        4.17      3.18 o 
   3   7   2      175.92      188.99     11.22 o 
   4   7   2      183.58      226.73     12.86 o 
   5   7   2       33.71       36.36      5.85 o 
   6   7   2       17.61        5.45      6.48 o 
   7   7   2       86.01       62.37     11.54 o 
   8   7   2       22.50       -1.87     17.09 o 
   0   8   2     2661.47     2767.75    157.21 o 
   1   8   2      200.47      168.82      8.40 o 
   2   8   2      317.42      351.24     15.30 o 
   3   8   2        8.78        6.39      3.87 o 
   4   8   2        3.40        4.51      4.21 o 
   5   8   2        0.22       -1.59      5.20 o 
   6   8   2      256.74      303.59     22.43 o 
   7   8   2        0.17      -18.41     12.28 o 
   8   8   2       15.07       -0.12     17.53 o 
   1   9   2     1214.12     1364.71     55.52 o 
   2   9   2     2300.81     2349.73     94.83 o 
   3   9   2       39.42       32.68      5.40 o 
   4   9   2     1454.85     1400.01     61.38 o 
   5   9   2      255.99      274.14     20.80 o 
   6   9   2       41.09       27.92     10.81 o 
   7   9   2       20.29       -7.60     11.73 o 
   8   9   2       33.86       23.23     16.40 o 
   0  10   2        0.19       -6.12      4.08 o 
   1  10   2        0.51       -4.70      3.14 o 
   2  10   2      223.36      247.36     13.37 o 
   3  10   2       16.25       12.06      4.67 o 
   4  10   2       20.35        2.59      5.63 o 
   5  10   2       82.93       77.02     17.83 o 
   6  10   2        9.96       -9.99      9.96 o 
   7  10   2        0.20      -14.06     11.23 o 
   1  11   2      124.65      136.77     11.06 o 
   2  11   2       29.05       25.68      5.47 o 
   3  11   2        8.82       -6.48      5.38 o 
   4  11   2       98.06      108.08     11.73 o 
   5  11   2        1.26      -11.89      7.92 o 
   6  11   2       23.29       13.91     12.06 o 
   7  11   2        0.00      -16.98     11.32 o 
   0  12   2      101.41       98.30     16.94 o 
   1  12   2        3.28        0.14      4.34 o 
   2  12   2        3.47        0.82      5.47 o 
   3  12   2       12.89        1.99      7.34 o 
   4  12   2        3.43       -8.32      6.30 o 
   5  12   2        3.48      -12.23      8.15 o 
   6  12   2        6.94       -9.33     11.46 o 
   7  12   2        0.95      -18.44     12.29 o 
   1  13   2      234.10      268.74     18.05 o 
   2  13   2      267.08      260.26     16.22 o 
   3  13   2        0.02       -9.23      6.15 o 
   4  13   2       99.60      106.42     11.16 o 
   5  13   2       81.24      140.18     14.96 o 
   6  13   2        9.91       -8.62     11.86 o 
   7  13   2        1.91      -12.82     13.21 o 
   0  14   2      189.09      165.39     22.34 o 
   1  14   2       98.67      111.23     11.47 o 
   2  14   2      100.83      105.14     11.33 o 
   3  14   2       15.29        2.07      7.11 o 
   4  14   2       73.75       76.82     10.27 o 
   5  14   2        1.12       -2.55     12.07 o 
   6  14   2       39.39       39.20     14.44 o 
   1  15   2      133.13      111.21     13.96 o 
   2  15   2      159.13      109.34     13.73 o 
   3  15   2        1.76      -11.91      7.94 o 
   4  15   2      179.13      247.18     33.24 o 
   5  15   2       84.05       91.47     14.30 o 
   6  15   2        1.85      -10.34     12.22 o 
   0  16   2       34.79        6.93     12.37 o 
   1  16   2       25.45       30.28     10.41 o 
   2  16   2      329.62      360.32     27.56 o 
   3  16   2      124.05       96.28     14.12 o 
   4  16   2       49.71       65.59     14.27 o 
   5  16   2        1.47       -1.06     14.99 o 
   1  17   2       21.57       11.49     10.17 o 
   2  17   2      205.57      213.82     20.41 o 
   3  17   2        2.82       -9.90     10.12 o 
   4  17   2       30.17       38.12     15.91 o 
   0  18   2      242.34      202.68     28.45 o 
   1  18   2        2.24       -0.66     10.34 o 
   2  18   2        7.32        2.30     10.50 o 
   3  18   2        2.87       -0.05     11.26 o 
   4  18   2        4.95       -8.91     14.15 o 
   1  19   2       46.12       25.89     12.47 o 
   2  19   2        3.28      -13.67     10.88 o 
   3  19   2       10.00       -0.45     11.99 o 
   0  20   2       53.38       44.05     19.13 o 
   1  20   2       11.87        6.94     13.87 o 
   1   1   3      916.80      845.12     34.61 o 
   2   1   3     1047.18      978.80     43.79 o 
   3   1   3     1011.41     1096.25     49.32 o 
   4   1   3     1083.57      989.98     42.46 o 
   5   1   3        3.94       -4.72      4.87 o 
   6   1   3      493.12      445.15     24.63 o 
   7   1   3      205.37      230.23     21.51 o 
   8   1   3        0.57        3.94     12.71 o 
   9   1   3       77.24       49.84     16.59 o 
   0   2   3    39129.24    39105.51   3115.11 o 
   1   2   3     2785.53     2792.27    130.94 o 
   2   2   3      142.59      141.95      6.79 o 
   3   2   3       50.34       48.01      4.47 o 
   4   2   3      921.81      981.38     42.04 o 
   5   2   3      122.38      136.61     10.57 o 
   6   2   3      265.28      296.04     22.89 o 
   7   2   3      345.93      384.77     26.44 o 
   8   2   3        0.10       13.46     13.13 o 
   9   2   3        4.68       -6.99     14.30 o 
   1   3   3     7278.25     7198.61    331.53 o 
   2   3   3       21.43       27.75      3.93 o 
   3   3   3       13.34        9.88      2.98 o 
   4   3   3       42.43       37.28      4.79 o 
   5   3   3       34.17       23.05      5.84 o 
   6   3   3      127.70      142.51     15.01 o 
   7   3   3        0.01        0.41      9.65 o 
   8   3   3        1.09        6.31     12.62 o 
   9   3   3        0.00      -19.02     13.77 o 
   0   4   3    35222.59    35912.41   2325.63 o 
   1   4   3     8932.99     8983.63    413.76 o 
   2   4   3        8.15        3.54      2.05 o 
   3   4   3     7857.69     7941.34    299.26 o 
   4   4   3       26.56       32.00      6.00 o 
   5   4   3      363.07      324.47     16.60 o 
   6   4   3      344.19      344.59     20.85 o 
   7   4   3        9.96        3.31     10.07 o 
   8   4   3        2.09        3.12     12.79 o 
   1   5   3       46.39       46.26      5.55 o 
   2   5   3      354.27      286.97     13.25 o 
   3   5   3       24.09       24.54      3.63 o 
   4   5   3       19.69       17.50      3.87 o 
   5   5   3       29.69       24.16      5.52 o 
   6   5   3       18.93       16.05      7.32 o 
   7   5   3        4.02        3.00      8.66 o 
   8   5   3      102.65      122.54     21.19 o 
   0   6   3     1405.96     1332.80     76.11 o 
   1   6   3     3982.31     3945.98    168.59 o 
   2   6   3      117.98      135.31      7.73 o 
   3   6   3      165.49      168.24      9.15 o 
   4   6   3       64.26       64.24      6.83 o 
   5   6   3       57.09       45.75      6.22 o 
   6   6   3       86.25       69.15      9.82 o 
   7   6   3      105.31      112.93     12.90 o 
   8   6   3       15.51       11.63     12.38 o 
   1   7   3     1061.88     1139.04     49.52 o 
   2   7   3        0.04       -4.29      2.86 o 
   3   7   3        3.90       -1.92      3.00 o 
   4   7   3        0.82       -3.60      4.53 o 
   5   7   3       14.96        5.67      5.60 o 
   6   7   3       34.15       17.64      7.87 o 
   7   7   3       53.22       56.59     17.00 o 
   8   7   3       16.25        6.18     11.50 o 
   0   8   3     2118.68     2135.65    121.58 o 
   1   8   3       47.91       52.64      6.15 o 
   2   8   3      542.29      518.57     21.95 o 
   3   8   3      165.79      174.20     10.03 o 
   4   8   3        1.14       -7.01      4.68 o 
   5   8   3      215.21      247.70     17.99 o 
   6   8   3       34.90       35.35     11.31 o 
   7   8   3       32.39       27.07     13.74 o 
   8   8   3       35.65       42.44     18.43 o 
   1   9   3        7.43       -0.56      3.51 o 
   2   9   3        1.40       -5.75      3.83 o 
   3   9   3        0.91       -5.63      3.99 o 
   4   9   3       62.86       72.52      7.53 o 
   5   9   3        9.79       -1.04      6.82 o 
   6   9   3       24.46       16.45      8.84 o 
   7   9   3        0.06      -25.42     16.98 o 
   8   9   3        1.34      -22.99     15.33 o 
   0  10   3        0.12       -5.71      4.24 o 
   1  10   3      390.43      409.95     19.21 o 
   2  10   3        9.62        7.94      4.49 o 
   3  10   3      341.78      318.80     15.95 o 
   4  10   3        7.45        2.16      5.32 o 
   5  10   3      271.16      299.11     31.38 o 
   6  10   3       14.68       -4.69      8.82 o 
   7  10   3        3.14       -8.97     11.56 o 
   1  11   3      314.22      312.47     15.35 o 
   2  11   3      224.10      251.80     13.85 o 
   3  11   3       49.53       32.03      6.24 o 
   4  11   3        6.03       -3.26      6.37 o 
   5  11   3       39.47       21.22      9.40 o 
   6  11   3       67.40       48.38     11.47 o 
   7  11   3       33.77       27.29     13.61 o 
   0  12   3       49.46       48.64      9.46 o 
   1  12   3       83.95       98.91      9.80 o 
   2  12   3        0.08       -6.70      4.46 o 
   3  12   3       76.27       75.63      8.92 o 
   4  12   3       24.64       13.42      7.37 o 
   5  12   3       57.10       50.06     10.75 o 
   6  12   3        5.30       -5.48     11.39 o 
   7  12   3        0.36      -18.82     12.55 o 
   1  13   3        4.84       -2.09      5.81 o 
   2  13   3        9.25       -4.25     10.13 o 
   3  13   3       23.00        4.10      6.75 o 
   4  13   3       25.54        9.88      9.61 o 
   5  13   3        0.09      -12.99      8.66 o 
   6  13   3        0.53      -15.49     11.15 o 
   0  14   3       32.68       21.47     12.07 o 
   1  14   3        4.18       -9.37      6.25 o 
   2  14   3      119.64      130.53     12.70 o 
   3  14   3       58.43       47.61      9.74 o 
   4  14   3       12.61       -6.49      8.90 o 
   5  14   3       27.52       21.23     10.65 o 
   6  14   3        3.89      -12.85     12.01 o 
   1  15   3       14.39       -4.09      8.48 o 
   2  15   3       14.07       -3.63      7.89 o 
   3  15   3       19.89       13.88      8.96 o 
   4  15   3        1.98       -1.50     10.63 o 
   5  15   3        9.53       12.10     12.78 o 
   6  15   3        1.43      -19.49     12.99 o 
   0  16   3      177.71      147.38     25.02 o 
   1  16   3      158.68      150.44     15.88 o 
   2  16   3        2.90      -12.99      8.66 o 
   3  16   3      127.14      118.66     14.16 o 
   4  16   3       25.37       28.79     12.78 o 
   5  16   3       70.68       91.39     17.10 o 
   1  17   3       14.73       -4.54      9.64 o 
   2  17   3        8.97       -2.47     10.15 o 
   3  17   3        6.96       -4.88     10.34 o 
   4  17   3        2.54       -7.27     13.01 o 
   0  18   3        0.01      -18.46     22.45 o 
   1  18   3        0.22      -14.37      9.58 o 
   2  18   3      111.22      100.01     16.44 o 
   3  18   3       33.54       11.21     12.05 o 
   4  18   3        6.15        4.94     14.65 o 
   1  19   3       29.44       14.29     12.19 o 
   2  19   3        9.99        4.45     11.60 o 
   3  19   3        2.06      -12.87     13.64 o 
   0  20   3      107.00       84.16     23.34 o 
   1  20   3       19.41        7.18     12.05 o 
   0   0   4     3275.84     3388.79    227.10 o 
   1   0   4     5010.97     4694.40    260.36 o 
   2   0   4      805.35      705.12     41.96 o 
   3   0   4     3011.25     3132.19    182.34 o 
   4   0   4       56.59       69.88     19.38 o 
   5   0   4      730.09      711.66     51.56 o 
   6   0   4      381.74      381.28     32.55 o 
   7   0   4      108.78      118.71     22.49 o 
   8   0   4        2.07        0.21     17.89 o 
   9   0   4       25.29        3.28     22.02 o 
   1   1   4      182.12      171.67      9.02 o 
   2   1   4        7.46        4.85      2.13 o 
   3   1   4        1.57       -3.43      3.04 o 
   4   1   4      709.77      653.62     30.56 o 
   5   1   4       41.20       36.73      7.30 o 
   6   1   4      136.33      147.57     13.15 o 
   7   1   4      210.98      229.01     19.71 o 
   8   1   4       44.12       27.12     13.83 o 
   9   1   4        7.63      -20.12     13.79 o 
   0   2   4      275.34      335.06     23.51 o 
   1   2   4     3757.08     3704.77    151.58 o 
   2   2   4      195.74      153.05      6.84 o 
   3   2   4      264.77      279.20     12.77 o 
   4   2   4      871.18      839.24     36.16 o 
   5   2   4        0.16       -6.97      4.65 o 
   6   2   4       25.18       19.28      8.63 o 
   7   2   4      110.84      130.06     15.21 o 
   8   2   4       26.58        3.64     13.06 o 
   9   2   4        0.01      -20.64     13.76 o 
   1   3   4    41785.03    42961.41   1850.04 o 
   2   3   4      510.24      508.94     19.91 o 
   3   3   4      177.74      174.00      8.09 o 
   4   3   4        5.17        1.12      3.89 o 
   5   3   4      437.29      405.56     20.27 o 
   6   3   4       47.74       46.37      8.83 o 
   7   3   4       82.60      102.30     13.95 o 
   8   3   4        2.64       -4.57     12.84 o 
   0   4   4     2514.51     2792.57    223.85 o 
   1   4   4      144.91      123.91      7.31 o 
   2   4   4       51.17       63.76      4.25 o 
   3   4   4     1909.25     1853.49     70.63 o 
   4   4   4      523.50      517.31     20.87 o 
   5   4   4       19.27       21.99      5.36 o 
   6   4   4      178.18      193.61     13.45 o 
   7   4   4       26.06        7.39     10.45 o 
   8   4   4        8.91        8.30     13.63 o 
   1   5   4      473.14      413.88     20.12 o 
   2   5   4     1146.53     1077.38     46.84 o 
   3   5   4        7.42        5.59      3.20 o 
   4   5   4      221.56      250.06     11.26 o 
   5   5   4       66.91       99.77     10.48 o 
   6   5   4      156.80      181.97     12.31 o 
   7   5   4       10.59       -7.12      7.62 o 
   8   5   4       41.20       53.75     25.87 o 
   0   6   4      822.72      783.52     52.34 o 
   1   6   4     2604.04     2662.11    123.41 o 
   2   6   4      341.39      326.24     13.87 o 
   3   6   4      718.26      647.40     28.98 o 
   4   6   4       38.90       36.76      4.83 o 
   5   6   4      213.75      234.71     13.07 o 
   6   6   4        1.05       -3.42      6.67 o 
   7   6   4        7.36       -7.29      8.64 o 
   8   6   4       42.33       56.87     14.56 o 
   1   7   4     3416.14     3324.17    142.35 o 
   2   7   4      127.98       96.70      7.20 o 
   3   7   4       32.87       40.95      5.36 o 
   4   7   4       51.89       54.18      5.97 o 
   5   7   4      140.05      186.24     13.16 o 
   6   7   4       75.05       73.04      9.80 o 
   7   7   4       36.26       33.07      9.79 o 
   8   7   4        3.38      -11.09     11.18 o 
   0   8   4       12.24       16.06      4.73 o 
   1   8   4      194.56      176.51      9.31 o 
   2   8   4     1512.03     1482.75     64.46 o 
   3   8   4      639.61      586.14     28.87 o 
   4   8   4       35.49       17.62      5.57 o 
   5   8   4      286.26      273.61     18.48 o 
   6   8   4       18.04        4.71      7.36 o 
   7   8   4       29.65       29.86     12.00 o 
   8   8   4       62.94       61.30     20.47 o 
   1   9   4        5.70       -4.78      3.58 o 
   2   9   4        8.46        5.44      4.96 o 
   3   9   4      181.76      201.33     12.08 o 
   4   9   4       13.59       -1.16      5.14 o 
   5   9   4       16.56       11.99      7.65 o 
   6   9   4        0.39      -12.14      8.09 o 
   7   9   4       69.47       36.67     20.59 o 
   8   9   4       13.04       -9.21     17.23 o 
   0  10   4      167.03      152.78     15.54 o 
   1  10   4       43.90       33.60      5.07 o 
   2  10   4      217.91      243.18     13.36 o 
   3  10   4      102.21      105.45      8.70 o 
   4  10   4        5.47       -7.46      4.97 o 
   5  10   4       30.58       27.95      9.55 o 
   6  10   4        2.03       -6.40      9.92 o 
   7  10   4        4.29      -22.15     17.02 o 
   1  11   4        0.53       -6.09      4.06 o 
   2  11   4       26.15       33.75      5.90 o 
   3  11   4        9.29        2.20      5.32 o 
   4  11   4       10.46      -10.09      9.23 o 
   5  11   4        2.16      -10.33      7.99 o 
   6  11   4       11.01       -4.24      9.64 o 
   7  11   4        0.34      -13.30     14.36 o 
   0  12   4        9.70       -3.27      6.77 o 
   1  12   4       46.31       41.14      6.61 o 
   2  12   4      305.79      314.11     15.90 o 
   3  12   4       28.14        5.06      6.47 o 
   4  12   4       41.41       13.52      8.33 o 
   5  12   4        6.84        0.66      8.93 o 
   6  12   4       12.39       -8.77      9.46 o 
   7  12   4        7.00      -18.83     13.00 o 
   1  13   4      126.53      155.61     21.43 o 
   2  13   4        0.01      -10.14      6.76 o 
   3  13   4        4.63       -9.16      6.46 o 
   4  13   4       39.25       47.49     11.34 o 
   5  13   4       13.63        2.76      9.41 o 
   6  13   4        3.23      -14.22      9.97 o 
   0  14   4        1.72      -12.00      8.00 o 
   1  14   4        1.20       -9.27      6.47 o 
   2  14   4      557.42      530.97     30.11 o 
   3  14   4       12.68        1.25      8.10 o 
   4  14   4        2.06      -12.26      8.17 o 
   5  14   4        0.10       -9.20      9.26 o 
   6  14   4        9.95       -3.34     12.46 o 
   1  15   4       38.24       12.49      8.73 o 
   2  15   4       76.83       71.07     10.86 o 
   3  15   4        1.54      -12.46      9.06 o 
   4  15   4       29.81        9.85     11.78 o 
   5  15   4        4.89        4.44     12.25 o 
   6  15   4       32.13        6.08     14.55 o 
   0  16   4       33.85       33.52     15.01 o 
   1  16   4       84.48       74.03     12.69 o 
   2  16   4        8.32        6.01      9.42 o 
   3  16   4       39.98       47.97     11.05 o 
   4  16   4        6.91      -17.13     11.42 o 
   5  16   4       92.71       93.97     17.44 o 
   1  17   4        0.61       -9.03      9.34 o 
   2  17   4       71.25       67.26     13.00 o 
   3  17   4        1.17      -17.99     16.02 o 
   4  17   4       16.89       19.51     15.46 o 
   0  18   4       53.76       27.72     15.84 o 
   1  18   4        0.35       -8.88     10.20 o 
   2  18   4        1.31       -5.09     10.42 o 
   3  18   4        6.00      -17.56     12.57 o 
   4  18   4       12.52      -15.44     14.07 o 
   1  19   4       46.69       43.90     13.17 o 
   2  19   4        3.31       -7.32     13.22 o 
   0  20   4        0.65      -14.20     16.28 o 
   1   1   5     2782.91     2780.16    101.39 o 
   2   1   5      128.05      118.98      5.80 o 
   3   1   5      498.97      488.12     21.18 o 
   4   1   5        0.02       -6.03      4.02 o 
   5   1   5       15.30       13.35      6.01 o 
   6   1   5      211.53      256.70     18.09 o 
   7   1   5       11.51       -6.02      9.21 o 
   8   1   5       41.82       32.46     14.18 o 
   9   1   5        7.75        8.40     15.19 o 
   0   2   5     4501.59     4394.00    255.23 o 
   1   2   5       22.09       14.00      3.12 o 
   2   2   5       47.94       48.70      4.19 o 
   3   2   5       53.66       66.06      4.83 o 
   4   2   5     1111.29     1152.77     48.54 o 
   5   2   5        6.23        0.03      5.04 o 
   6   2   5       66.00       64.20      9.78 o 
   7   2   5       13.18       -9.17      9.40 o 
   8   2   5        3.55       -2.50     16.80 o 
   1   3   5     7935.18     8221.79    335.00 o 
   2   3   5       50.54       36.25      3.84 o 
   3   3   5      252.94      249.52     10.17 o 
   4   3   5      258.36      250.62     11.43 o 
   5   3   5       70.76       60.52      6.60 o 
   6   3   5       78.50       75.92     13.33 o 
   7   3   5       13.63       20.58     10.61 o 
   8   3   5        8.68       14.44     13.13 o 
   0   4   5     1654.73     1623.24    107.03 o 
   1   4   5      254.72      249.04     12.55 o 
   2   4   5      311.02      332.95     14.43 o 
   3   4   5      230.43      224.76      9.83 o 
   4   4   5       26.49       31.82      5.06 o 
   5   4   5      151.47      205.14     11.39 o 
   6   4   5        3.93        1.62      7.25 o 
   7   4   5       42.18       24.08     11.94 o 
   8   4   5        2.88      -18.47     14.88 o 
   1   5   5     1963.79     1835.43     85.35 o 
   2   5   5      253.02      272.28     12.80 o 
   3   5   5       19.58       15.41      3.43 o 
   4   5   5      167.16      197.34      9.87 o 
   5   5   5      188.53      219.14     12.45 o 
   6   5   5      440.14      454.06     22.56 o 
   7   5   5        8.60       -8.37      7.34 o 
   8   5   5       35.69       55.80     18.49 o 
   0   6   5       66.59       77.30      8.42 o 
   1   6   5      543.74      533.54     25.77 o 
   2   6   5     1442.12     1369.64     64.29 o 
   3   6   5      138.30      162.42      9.39 o 
   4   6   5       42.48       43.09      5.24 o 
   5   6   5        4.55       -0.48      5.01 o 
   6   6   5       13.30       18.93      7.60 o 
   7   6   5       24.16       10.13      9.07 o 
   8   6   5       27.10       46.16     13.85 o 
   1   7   5     1589.48     1549.69     67.03 o 
   2   7   5      241.08      214.75     11.79 o 
   3   7   5        0.93       -4.97      3.31 o 
   4   7   5        0.20       -3.79      4.11 o 
   5   7   5      101.92      110.79     11.24 o 
   6   7   5        2.72       -4.57      6.92 o 
   7   7   5        1.41      -12.19      8.13 o 
   8   7   5       24.92       34.28     13.48 o 
   0   8   5       88.19       90.13      7.94 o 
   1   8   5       25.70       20.72      4.12 o 
   2   8   5     1576.31     1568.07     73.65 o 
   3   8   5      454.02      420.47     21.40 o 
   4   8   5        0.05       -6.66      4.69 o 
   5   8   5        1.87       -9.85      6.57 o 
   6   8   5        6.86       -5.91      8.07 o 
   7   8   5        0.71       -1.11      8.82 o 
   8   8   5       19.87       21.26     18.64 o 
   1   9   5     4952.98     4814.25    205.91 o 
   2   9   5      214.28      229.94     12.60 o 
   3   9   5      260.05      275.55     15.92 o 
   4   9   5        0.61       -8.94      5.96 o 
   5   9   5      294.26      328.75     21.50 o 
   6   9   5        0.00      -12.81      8.54 o 
   7   9   5       29.82       54.53     13.43 o 
   8   9   5       12.03       -1.82     18.15 o 
   0  10   5      235.06      225.05     18.00 o 
   1  10   5      659.34      621.38     28.12 o 
   2  10   5        5.89       -0.61      4.38 o 
   3  10   5      362.80      309.95     15.61 o 
   4  10   5       55.73       45.32      8.59 o 
   5  10   5       44.39       42.04      9.37 o 
   6  10   5       11.24       -4.08      9.98 o 
   7  10   5        6.19       -4.30     18.09 o 
   1  11   5       51.72       45.60      6.54 o 
   2  11   5        0.45       -4.69      4.63 o 
   3  11   5       73.04       83.36      7.96 o 
   4  11   5        0.10       -9.19      6.13 o 
   5  11   5       31.37        7.81      8.95 o 
   6  11   5       81.98       90.42     13.10 o 
   7  11   5        1.84       -8.23     18.58 o 
   0  12   5        3.20       -4.19      8.24 o 
   1  12   5      213.86      234.26     14.85 o 
   2  12   5        0.34       -3.56      5.56 o 
   3  12   5      212.24      269.89     15.87 o 
   4  12   5        5.66       -8.61      7.52 o 
   5  12   5        0.04      -12.28      8.19 o 
   6  12   5        8.99       -1.71     10.04 o 
   7  12   5        2.06      -12.57     15.23 o 
   1  13   5       69.72       86.56      9.16 o 
   2  13   5       55.76       46.22     12.72 o 
   3  13   5        0.93      -10.23      6.82 o 
   4  13   5       16.57       -0.84      8.59 o 
   5  13   5       78.09       69.72     12.51 o 
   6  13   5       11.50       -0.80     10.51 o 
   0  14   5        0.32       -6.84      8.29 o 
   1  14   5        2.20       -9.68      6.45 o 
   2  14   5      111.08      106.29     12.27 o 
   3  14   5        0.11       -5.52      7.61 o 
   4  14   5        4.74        1.37     10.21 o 
   5  14   5        0.06      -14.18      9.68 o 
   6  14   5        2.99      -15.70     10.47 o 
   1  15   5      242.47      269.17     22.84 o 
   2  15   5       24.84       17.34      8.65 o 
   3  15   5        1.39       -9.63      8.30 o 
   4  15   5        1.31       -3.20     10.65 o 
   5  15   5       43.59       59.30     14.94 o 
   0  16   5        7.50        4.98     13.41 o 
   1  16   5      184.25      196.68     31.00 o 
   2  16   5       32.34       22.42      9.53 o 
   3  16   5       55.24       56.85     13.33 o 
   4  16   5        0.12        3.25     11.94 o 
   5  16   5       56.55       82.19     16.30 o 
   1  17   5       83.44       69.77     14.71 o 
   2  17   5       74.51       58.55     13.13 o 
   3  17   5        0.08        3.73     13.28 o 
   4  17   5        8.54      -13.68     13.07 o 
   0  18   5        5.29       -5.94     13.04 o 
   1  18   5       14.81       12.06     10.90 o 
   2  18   5       56.53       39.58     12.16 o 
   3  18   5        5.54      -16.05     13.10 o 
   1  19   5      102.18       99.85     15.58 o 
   2  19   5        1.08       -7.61     11.27 o 
   0   0   6     1215.58     1039.44     70.69 o 
   1   0   6     5360.29     5415.12    278.09 o 
   2   0   6      680.17      616.86     32.35 o 
   3   0   6     5277.46     5220.40    268.56 o 
   4   0   6     1003.81     1017.29     60.80 o 
   5   0   6      134.77      130.33     15.96 o 
   6   0   6        1.40      -13.86      9.24 o 
   7   0   6        7.74       -3.72     11.51 o 
   8   0   6        0.09      -23.08     15.39 o 
   1   1   6        0.80       -1.53      1.69 o 
   2   1   6     1080.85      964.66     43.05 o 
   3   1   6      183.78      181.82      8.72 o 
   4   1   6       48.47       43.04      5.16 o 
   5   1   6       94.14      113.88     10.38 o 
   6   1   6      175.16      175.76     14.39 o 
   7   1   6       79.67       72.47     11.39 o 
   8   1   6        0.12      -17.13     11.42 o 
   0   2   6     6975.89     6929.24    400.79 o 
   1   2   6     4014.19     3836.48    139.86 o 
   2   2   6       90.68       81.06      6.49 o 
   3   2   6     1390.10     1289.81     50.18 o 
   4   2   6      108.34      107.89      8.07 o 
   5   2   6      455.12      448.43     22.26 o 
   6   2   6       55.61       50.45      9.42 o 
   7   2   6        0.01      -13.93      9.29 o 
   8   2   6        0.02      -17.93     12.24 o 
   1   3   6      554.28      556.78     20.92 o 
   2   3   6        0.21       -2.55      2.23 o 
   3   3   6       71.14       93.48      6.00 o 
   4   3   6      167.89      197.34     10.32 o 
   5   3   6      152.07      156.31      9.55 o 
   6   3   6        4.68        5.92      7.30 o 
   7   3   6       43.30       35.21     11.23 o 
   8   3   6       24.90        4.48     15.58 o 
   0   4   6     3805.74     3944.59    258.60 o 
   1   4   6     3180.39     3230.00    139.94 o 
   2   4   6        1.23       -3.25      2.17 o 
   3   4   6      299.51      321.18     13.65 o 
   4   4   6      396.00      395.05     16.73 o 
   5   4   6       92.68      108.68      8.11 o 
   6   4   6      151.48      176.64     16.42 o 
   7   4   6       33.91       28.57      9.76 o 
   8   4   6        0.88      -16.69     11.13 o 
   1   5   6     1301.68     1335.54     62.49 o 
   2   5   6      130.40      142.44      7.34 o 
   3   5   6      168.04      166.47      8.64 o 
   4   5   6       49.94       58.18      6.88 o 
   5   5   6        1.04       -2.67      4.66 o 
   6   5   6      190.56      223.17     19.79 o 
   7   5   6       13.22       -0.71      8.83 o 
   8   5   6       52.73       47.81     15.37 o 
   0   6   6       71.81       76.72      5.51 o 
   1   6   6      174.63      183.25     11.76 o 
   2   6   6      508.09      511.02     24.93 o 
   3   6   6       77.76       95.76      7.21 o 
   4   6   6       14.72        9.69      4.73 o 
   5   6   6       32.30       26.78      6.07 o 
   6   6   6       19.21       12.61      7.92 o 
   7   6   6       12.83       -0.67      9.16 o 
   8   6   6       14.57       13.39     12.40 o 
   1   7   6       33.89       44.57      6.82 o 
   2   7   6       27.46       38.63      5.16 o 
   3   7   6      164.70      159.40      9.34 o 
   4   7   6       34.73       29.49      6.61 o 
   5   7   6        8.22       14.97      7.48 o 
   6   7   6       12.81       -2.74      7.52 o 
   7   7   6       12.38        1.84      8.81 o 
   8   7   6        0.24       -8.79     12.47 o 
   0   8   6        9.19        3.92      5.79 o 
   1   8   6     2771.86     2877.01    123.36 o 
   2   8   6     1374.70     1386.73     65.33 o 
   3   8   6     1360.94     1311.59     62.16 o 
   4   8   6        6.70        7.76      8.13 o 
   5   8   6      446.23      420.10     25.02 o 
   6   8   6       35.48       15.99     10.17 o 
   7   8   6       15.18       -8.71     10.09 o 
   8   8   6       52.21       39.12     15.70 o 
   1   9   6      679.34      698.82     31.34 o 
   2   9   6      478.00      451.05     21.13 o 
   3   9   6       20.43       16.24      5.46 o 
   4   9   6        3.69       -3.11      8.48 o 
   5   9   6       15.69        7.69      7.72 o 
   6   9   6        9.76      -12.00      8.58 o 
   7   9   6       10.06        0.31     10.94 o 
   0  10   6      109.98      140.48     14.33 o 
   1  10   6      168.52      197.64     11.50 o 
   2  10   6        4.89        5.84      4.79 o 
   3  10   6        6.87        0.07      5.04 o 
   4  10   6       11.80       -3.74      6.83 o 
   5  10   6       77.97       84.96     11.14 o 
   6  10   6       10.37       -2.48      8.87 o 
   7  10   6        0.48       -7.48     16.60 o 
   1  11   6      127.23      158.79     17.06 o 
   2  11   6       13.35        6.53      5.04 o 
   3  11   6      108.64      105.71      9.96 o 
   4  11   6        2.34       -9.45      6.30 o 
   5  11   6        8.57       -4.61      8.52 o 
   6  11   6        4.72        0.88     10.32 o 
   7  11   6       24.50       13.70     20.48 o 
   0  12   6       51.51       54.92     10.52 o 
   1  12   6       77.44       92.80      8.97 o 
   2  12   6      254.54      295.64     18.02 o 
   3  12   6        8.95       -3.86      6.32 o 
   4  12   6        2.08      -11.15      7.44 o 
   5  12   6       16.15       32.64     10.38 o 
   6  12   6        6.49        5.17     10.15 o 
   7  12   6        2.14       -5.96     15.73 o 
   1  13   6      841.37      801.63     39.31 o 
   2  13   6       62.84       67.28      9.33 o 
   3  13   6      155.91      161.15     14.86 o 
   4  13   6       14.18       -2.63      8.78 o 
   5  13   6       19.38       18.12     10.51 o 
   6  13   6        0.84       -3.42     10.59 o 
   0  14   6        9.25       -6.48      9.12 o 
   1  14   6       16.05        6.31      7.22 o 
   2  14   6       74.27       64.85     11.44 o 
   3  14   6       17.07        9.98     10.54 o 
   4  14   6        7.79        2.30     12.53 o 
   5  14   6       63.31       81.25     15.32 o 
   6  14   6       15.07        5.47     11.80 o 
   1  15   6       94.54      113.52     12.42 o 
   2  15   6        5.99        2.91      8.33 o 
   3  15   6       59.11       52.36     12.62 o 
   4  15   6        1.33       -8.62     10.74 o 
   5  15   6       38.99       41.19     18.10 o 
   0  16   6      149.25      153.35     64.70 o 
   1  16   6        0.76      -13.08      8.72 o 
   2  16   6      108.24      112.15     13.30 o 
   3  16   6      118.46      133.45     26.34 o 
   4  16   6        2.70      -13.50     11.59 o 
   5  16   6       22.51       20.82     13.36 o 
   1  17   6        1.94      -13.78      9.19 o 
   2  17   6       72.03       68.51     13.46 o 
   3  17   6        5.31       -2.45     10.65 o 
   4  17   6       22.99       -0.47     12.67 o 
   0  18   6       42.26       12.77     15.14 o 
   1  18   6       33.26       35.81     11.97 o 
   2  18   6        1.65        7.75     11.14 o 
   3  18   6        2.44       -9.70     14.01 o 
   1  19   6       25.78       16.34     12.33 o 
   2  19   6        2.74       -5.81     12.94 o 
   1   1   7       63.72       63.54      3.40 o 
   2   1   7      918.53      896.07     32.84 o 
   3   1   7      354.27      368.59     15.32 o 
   4   1   7      175.45      194.65     11.66 o 
   5   1   7       44.82       43.14      7.59 o 
   6   1   7       28.03       17.13      8.17 o 
   7   1   7        0.28      -12.36      8.24 o 
   8   1   7        3.64       -2.13     18.07 o 
   0   2   7      219.61      205.00     13.77 o 
   1   2   7      202.60      210.44      9.08 o 
   2   2   7      415.43      414.82     19.36 o 
   3   2   7      483.40      519.52     21.00 o 
   4   2   7      498.01      489.67     20.25 o 
   5   2   7      168.01      162.44     12.65 o 
   6   2   7       10.51       -5.26      7.44 o 
   7   2   7        3.62       -3.32      9.86 o 
   8   2   7        3.54      -10.97     14.56 o 
   1   3   7     1746.76     1663.12     61.08 o 
   2   3   7     1107.77     1109.15     43.87 o 
   3   3   7        0.35       -4.43      2.96 o 
   4   3   7     1082.10     1023.18     40.42 o 
   5   3   7       33.16       33.83      6.33 o 
   6   3   7      115.12      119.73     10.28 o 
   7   3   7      168.30      173.14     15.53 o 
   8   3   7        0.34      -14.98      9.98 o 
   0   4   7     2816.87     2856.64    165.86 o 
   1   4   7     2008.07     1981.68     76.07 o 
   2   4   7      196.68      182.55      7.85 o 
   3   4   7      146.14      155.25      8.74 o 
   4   4   7       11.61       10.78      4.00 o 
   5   4   7     1187.05     1111.72     44.26 o 
   6   4   7       26.96       21.75      7.06 o 
   7   4   7       21.85       23.79      9.74 o 
   8   4   7        0.08      -11.95     11.41 o 
   1   5   7      938.29      853.06     37.77 o 
   2   5   7     1025.72      969.50     40.06 o 
   3   5   7        0.03       -4.30      2.87 o 
   4   5   7        0.13       -5.93      3.95 o 
   5   5   7       26.06       25.39      5.80 o 
   6   5   7      205.70      241.50     14.97 o 
   7   5   7       14.36        7.37      9.41 o 
   8   5   7       18.59       15.81     12.49 o 
   0   6   7      849.81      831.34     55.88 o 
   1   6   7     1320.12     1297.85     66.51 o 
   2   6   7      482.11      433.03     19.76 o 
   3   6   7       37.15       26.33      4.28 o 
   4   6   7        0.15       -6.16      4.45 o 
   5   6   7       77.17       79.81     13.83 o 
   6   6   7      105.44       91.81     10.35 o 
   7   6   7       28.25       37.35     10.52 o 
   8   6   7       15.33        8.83     12.03 o 
   1   7   7     3419.57     3546.26    164.26 o 
   2   7   7     1087.44     1015.32     48.25 o 
   3   7   7       29.25       31.66      5.19 o 
   4   7   7      293.98      284.32     19.45 o 
   5   7   7      199.59      228.42     18.90 o 
   6   7   7       15.18        7.11      8.97 o 
   7   7   7       65.38       69.87     11.71 o 
   8   7   7       36.03       45.45     13.97 o 
   0   8   7      183.25      211.22     14.75 o 
   1   8   7       32.92       41.39      5.47 o 
   2   8   7      178.70      182.14     11.61 o 
   3   8   7      460.57      409.73     20.86 o 
   4   8   7      102.99      114.87     16.10 o 
   5   8   7      195.95      274.53     19.51 o 
   6   8   7       16.41       -0.80      8.48 o 
   7   8   7       68.17       64.42     17.56 o 
   8   8   7        0.82        1.08     14.03 o 
   1   9   7       71.79       63.93      6.96 o 
   2   9   7      366.65      340.34     17.82 o 
   3   9   7        0.02       -0.19      4.92 o 
   4   9   7       43.42       51.34      8.78 o 
   5   9   7        8.72        0.23      7.60 o 
   6   9   7      101.01      133.81     23.31 o 
   7   9   7       20.15       17.50     11.76 o 
   0  10   7      189.91      216.85     18.19 o 
   1  10   7       47.69       73.53      6.66 o 
   2  10   7      705.15      678.33     30.87 o 
   3  10   7       24.44       21.38      6.21 o 
   4  10   7       27.16       22.63      7.84 o 
   5  10   7       14.13       -4.25      8.78 o 
   6  10   7       37.80       13.75     11.01 o 
   7  10   7        1.71       -5.94     12.63 o 
   1  11   7        0.04       -1.68      5.23 o 
   2  11   7      106.87      116.42      9.33 o 
   3  11   7      295.96      304.52     17.14 o 
   4  11   7        1.70        0.30      7.93 o 
   5  11   7      266.12      352.92     24.15 o 
   6  11   7        0.03       -5.99     10.33 o 
   7  11   7        9.26       -2.99     13.24 o 
   0  12   7      481.02      434.18     31.97 o 
   1  12   7      112.38      144.88     11.28 o 
   2  12   7       94.45      103.12     10.30 o 
   3  12   7      440.02      412.19     24.48 o 
   4  12   7        0.08       -3.58      7.66 o 
   5  12   7      397.02      368.42     24.72 o 
   6  12   7       77.87       66.46     12.96 o 
   7  12   7       10.13      -11.78     15.41 o 
   1  13   7       16.58       -1.28      6.52 o 
   2  13   7      210.63      260.62     20.28 o 
   3  13   7        7.00        1.95      8.40 o 
   4  13   7      112.51      146.04     17.32 o 
   5  13   7        9.12       10.77     12.08 o 
   6  13   7        2.94        0.52     10.53 o 
   0  14   7      336.77      346.05     29.80 o 
   1  14   7       81.39       57.29      9.07 o 
   2  14   7       17.61        9.69     10.20 o 
   3  14   7       55.07       55.09     12.37 o 
   4  14   7        3.77        4.33     11.09 o 
   5  14   7        8.41        3.50     12.97 o 
   6  14   7       59.84       73.65     16.26 o 
   1  15   7       34.37       35.54      9.56 o 
   2  15   7       20.04       18.79      8.92 o 
   3  15   7       14.10        5.12     10.93 o 
   4  15   7        0.35      -10.41     10.54 o 
   5  15   7       33.22       25.23     13.36 o 
   0  16   7        8.09       -7.23     12.85 o 
   1  16   7       24.92        5.26      8.37 o 
   2  16   7      184.08      199.67     27.93 o 
   3  16   7        0.22       -6.53     10.29 o 
   4  16   7        2.21       -6.73     11.32 o 
   5  16   7       20.68       15.35     13.83 o 
   1  17   7       35.33       35.18     11.43 o 
   2  17   7       55.29       47.38     12.50 o 
   3  17   7        2.43      -14.17     10.58 o 
   4  17   7       11.34        0.73     12.83 o 
   0  18   7       14.07       -0.34     13.75 o 
   1  18   7       15.90      -11.86      9.36 o 
   2  18   7        0.01       13.12     13.39 o 
   3  18   7        2.30       -7.85     13.48 o 
   1  19   7        1.71      -15.75     10.50 o 
   2  19   7        0.01      -15.83     12.53 o 
   0   0   8      527.53      553.79     38.22 o 
   1   0   8      849.78      806.77     39.12 o 
   2   0   8      126.85      158.25      9.88 o 
   3   0   8      167.40      185.70     12.49 o 
   4   0   8      318.51      322.88     31.56 o 
   5   0   8      148.12      151.34     17.54 o 
   6   0   8        0.01      -16.37     10.91 o 
   7   0   8        0.03        2.40     12.52 o 
   8   0   8        0.19      -23.84     15.90 o 
   1   1   8      565.61      493.50     17.85 o 
   2   1   8      880.56      823.70     30.57 o 
   3   1   8      487.12      519.39     19.79 o 
   4   1   8      168.84      177.46     10.57 o 
   5   1   8      137.14      167.71     14.55 o 
   6   1   8        0.61      -10.09      6.73 o 
   7   1   8       67.20       81.03     11.99 o 
   8   1   8        0.38      -11.94     13.61 o 
   0   2   8      762.75      750.23     40.23 o 
   1   2   8      262.60      250.72     10.70 o 
   2   2   8      439.57      399.04     16.30 o 
   3   2   8       43.28       53.08      4.59 o 
   4   2   8       83.66      114.67      7.44 o 
   5   2   8       67.53       53.16      6.95 o 
   6   2   8      132.19      138.58     11.59 o 
   7   2   8       13.02        5.05      7.90 o 
   8   2   8       66.62       51.78     14.33 o 
   1   3   8      371.79      373.58     15.46 o 
   2   3   8     1188.18     1151.51     42.75 o 
   3   3   8      205.86      224.61     11.58 o 
   4   3   8      111.86      124.32      7.86 o 
   5   3   8       50.52       42.31      6.67 o 
   6   3   8        0.08       -9.04      6.03 o 
   7   3   8        0.55       -1.37      9.36 o 
   8   3   8        0.21        1.06     10.64 o 
   0   4   8     1648.23     1682.36     98.35 o 
   1   4   8      682.47      711.47     27.91 o 
   2   4   8       96.97      141.96      9.94 o 
   3   4   8     1443.71     1390.83     58.23 o 
   4   4   8        2.76       -2.16      4.29 o 
   5   4   8      611.82      574.74     25.70 o 
   6   4   8       82.49       72.71      8.99 o 
   7   4   8        2.48      -11.71      7.81 o 
   8   4   8       23.75        4.21     12.36 o 
   1   5   8     3755.20     3830.19    138.53 o 
   2   5   8      526.52      565.11     21.77 o 
   3   5   8      334.96      332.84     14.28 o 
   4   5   8      297.78      270.42     13.36 o 
   5   5   8      207.58      233.87     13.88 o 
   6   5   8      167.64      194.62     14.33 o 
   7   5   8       55.35       57.12     10.82 o 
   8   5   8        0.40       -9.46     10.90 o 
   0   6   8     7841.51     8220.62    538.21 o 
   1   6   8      142.59      156.46      8.39 o 
   2   6   8     2595.29     2639.55    107.43 o 
   3   6   8      239.68      226.14     11.39 o 
   4   6   8       59.40       43.79      5.97 o 
   5   6   8       12.21       17.57      6.53 o 
   6   6   8        0.70       -7.74      7.91 o 
   7   6   8        2.56       -6.74      8.89 o 
   8   6   8        0.30        2.54     10.62 o 
   1   7   8     1800.58     1830.44     93.63 o 
   2   7   8       48.70       54.27      6.08 o 
   3   7   8       65.07       65.14      6.62 o 
   4   7   8        9.18       -0.72      6.02 o 
   5   7   8      142.15      190.09     15.06 o 
   6   7   8        2.66       -7.58      8.40 o 
   7   7   8        9.93      -14.26      9.74 o 
   8   7   8        0.97      -14.65     11.63 o 
   0   8   8       29.62       39.25     11.49 o 
   1   8   8      832.05      816.54     39.17 o 
   2   8   8        1.38        0.25      4.34 o 
   3   8   8      297.30      290.39     17.53 o 
   4   8   8        0.15        3.39      6.42 o 
   5   8   8      140.01      192.09     22.67 o 
   6   8   8        6.12       -6.58      9.11 o 
   7   8   8       22.89       12.77     11.11 o 
   8   8   8        0.37      -18.79     14.51 o 
   1   9   8      722.81      682.37     30.71 o 
   2   9   8     1841.30     1798.43     84.48 o 
   3   9   8        8.13       -0.24      5.73 o 
   4   9   8      202.89      216.95     16.37 o 
   5   9   8        9.36        9.67      7.89 o 
   6   9   8       14.24       14.69     10.60 o 
   7   9   8       11.85       -3.17     10.84 o 
   0  10   8     2545.19     2544.37    167.36 o 
   1  10   8       11.98       16.83      5.49 o 
   2  10   8      993.63      980.26     43.71 o 
   3  10   8       87.41      104.84     10.96 o 
   4  10   8        9.25        8.58      7.54 o 
   5  10   8        1.68       -1.45      8.25 o 
   6  10   8      114.38      114.61     15.70 o 
   7  10   8        6.72        2.27     11.79 o 
   1  11   8      433.67      379.99     20.17 o 
   2  11   8      318.33      308.76     17.49 o 
   3  11   8        4.14       11.74      7.25 o 
   4  11   8      331.26      366.28     23.11 o 
   5  11   8       99.78      105.95     12.95 o 
   6  11   8       53.82       80.35     20.36 o 
   7  11   8      111.99       98.77     18.09 o 
   0  12   8      264.84      308.57     26.36 o 
   1  12   8      356.72      352.97     19.18 o 
   2  12   8        8.64       26.98     10.94 o 
   3  12   8       48.80       66.18     10.55 o 
   4  12   8       20.19       55.06      9.85 o 
   5  12   8      155.71      184.15     17.44 o 
   6  12   8       16.01       22.89     15.15 o 
   1  13   8      215.68      217.94     15.58 o 
   2  13   8     3032.39     3063.38    142.89 o 
   3  13   8      107.13      149.66     15.07 o 
   4  13   8     1716.66     1888.74    110.17 o 
   5  13   8       58.57       86.52     19.84 o 
   6  13   8      125.58      169.03     21.44 o 
   0  14   8      125.63      130.48     16.73 o 
   1  14   8       21.73       31.58      8.05 o 
   2  14   8       30.03       36.96      8.97 o 
   3  14   8      878.94      847.11     52.07 o 
   4  14   8        5.21       16.71     11.95 o 
   5  14   8        0.61       15.61     12.30 o 
   6  14   8       14.54        3.70     13.40 o 
   1  15   8      163.50      157.88     21.64 o 
   2  15   8        4.73      -10.37      8.26 o 
   3  15   8        0.35       -2.68     10.06 o 
   4  15   8       24.75       19.74     12.37 o 
   5  15   8      129.57      194.98     22.09 o 
   0  16   8      206.82      192.24     32.32 o 
   1  16   8        2.06       -1.46      8.33 o 
   2  16   8       77.24       82.43     13.87 o 
   3  16   8       19.07        4.73     10.84 o 
   4  16   8       28.97       27.60     13.25 o 
   5  16   8        1.74       -7.38     13.10 o 
   1  17   8       22.50       23.66     10.90 o 
   2  17   8        5.15       -3.78     10.23 o 
   3  17   8        3.90       -3.57     11.10 o 
   4  17   8       15.88        6.48     12.87 o 
   0  18   8       21.30        3.01     14.74 o 
   1  18   8        2.02      -15.24     10.17 o 
   2  18   8       16.77       13.09     13.33 o 
   3  18   8        7.65       -4.98     13.67 o 
   1  19   8        3.39       -5.36     11.25 o 
   1   1   9        3.49        2.85      2.10 o 
   2   1   9     1148.54     1139.32     41.95 o 
   3   1   9      166.99      186.74      9.25 o 
   4   1   9      248.02      269.49     14.51 o 
   5   1   9       42.11       22.03      6.04 o 
   6   1   9        2.25       -9.61      6.41 o 
   7   1   9       14.18       15.61      8.33 o 
   8   1   9        4.06        0.02     11.46 o 
   0   2   9     4220.08     4195.88    220.29 o 
   1   2   9      491.09      463.45     18.98 o 
   2   2   9      325.50      299.74     12.63 o 
   3   2   9     1072.64     1125.38     44.03 o 
   4   2   9      189.77      217.04     12.32 o 
   5   2   9       69.51       70.61      7.63 o 
   6   2   9      198.16      234.35     15.72 o 
   7   2   9        6.09        5.95      8.32 o 
   8   2   9        3.70        2.83     10.11 o 
   1   3   9     1872.39     1910.55     74.97 o 
   2   3   9     1782.38     1851.21     68.21 o 
   3   3   9       20.81       26.98      4.40 o 
   4   3   9     1693.97     1545.42     60.32 o 
   5   3   9      193.71      223.65     13.41 o 
   6   3   9      127.20      128.18     10.67 o 
   7   3   9      198.09      217.62     16.32 o 
   8   3   9        5.57       -2.92     11.19 o 
   0   4   9     1856.07     1997.20    116.57 o 
   1   4   9     1596.11     1699.68     66.88 o 
   2   4   9     2050.26     2224.06     77.60 o 
   3   4   9      729.55      699.11     30.10 o 
   4   4   9       50.77       79.27      7.06 o 
   5   4   9        2.20       -1.35      5.73 o 
   6   4   9       23.04       24.52      7.36 o 
   7   4   9      132.72      143.66     14.51 o 
   8   4   9       47.63       57.92     14.19 o 
   1   5   9       28.75       19.53      3.77 o 
   2   5   9     1212.51     1213.51     48.04 o 
   3   5   9      132.67      135.29      8.58 o 
   4   5   9      307.52      302.23     14.90 o 
   5   5   9        0.84       -8.56      5.70 o 
   6   5   9      136.72      166.99     13.54 o 
   7   5   9        1.00       -6.60      8.41 o 
   8   5   9        1.43        2.10     11.82 o 
   0   6   9     6766.29     7588.62    439.09 o 
   1   6   9      355.52      349.94     13.74 o 
   2   6   9       66.06       70.39      6.02 o 
   3   6   9      223.69      233.34     12.19 o 
   4   6   9        6.41       -1.61      5.09 o 
   5   6   9       34.27       29.57      8.24 o 
   6   6   9      440.11      410.70     24.66 o 
   7   6   9        1.14       -9.30     10.93 o 
   8   6   9       14.99        0.94     10.66 o 
   1   7   9      172.14      193.64      9.80 o 
   2   7   9      310.96      269.65     13.40 o 
   3   7   9       86.25       73.08     11.11 o 
   4   7   9        0.30        2.89      5.68 o 
   5   7   9      413.94      393.47     22.83 o 
   6   7   9       19.75        8.29      8.95 o 
   7   7   9        2.13       -4.39     10.29 o 
   8   7   9       32.98       17.74     12.82 o 
   0   8   9       92.20      114.18     11.55 o 
   1   8   9      229.78      226.49     11.58 o 
   2   8   9        9.47       14.30      4.57 o 
   3   8   9       21.45       18.28      6.36 o 
   4   8   9       66.96       96.07     10.47 o 
   5   8   9      445.23      435.84     24.32 o 
   6   8   9       32.12       16.70     10.66 o 
   7   8   9       65.79       68.14     14.44 o 
   1   9   9      159.67      147.21     11.72 o 
   2   9   9      315.97      283.21     15.79 o 
   3   9   9       74.62      100.62     10.65 o 
   4   9   9      211.91      242.26     17.49 o 
   5   9   9       30.61       22.22      8.41 o 
   6   9   9       34.85        7.44     10.47 o 
   7   9   9       23.27       10.98     11.80 o 
   0  10   9      799.56      670.13     46.72 o 
   1  10   9      385.71      345.19     18.44 o 
   2  10   9      133.40      161.49     11.56 o 
   3  10   9      702.24      646.69     35.65 o 
   4  10   9      153.84      180.34     15.27 o 
   5  10   9       88.40       75.89     11.71 o 
   6  10   9      157.43      181.82     17.93 o 
   7  10   9        3.88        3.71     12.03 o 
   1  11   9        5.64       11.51      6.38 o 
   2  11   9       88.68      134.82     14.69 o 
   3  11   9      707.42      699.17     38.50 o 
   4  11   9      314.34      387.70     25.06 o 
   5  11   9      187.56      251.98     20.06 o 
   6  11   9       16.24       41.75     12.51 o 
   7  11   9        2.07       -9.66     13.23 o 
   0  12   9     5954.58     5722.08    373.70 o 
   1  12   9      116.69      147.27     12.18 o 
   2  12   9     3406.20     3433.05    159.78 o 
   3  12   9      391.71      398.58     25.58 o 
   4  12   9      348.84      440.26     27.77 o 
   5  12   9      144.37      171.55     16.85 o 
   6  12   9      418.51      517.16     42.43 o 
   1  13   9      568.10      528.59     27.53 o 
   2  13   9      246.95      366.84     22.42 o 
   3  13   9      101.72      118.64     13.76 o 
   4  13   9      245.20      361.85     25.36 o 
   5  13   9       36.00       54.44     14.07 o 
   6  13   9        0.72        3.68     12.90 o 
   0  14   9      640.40      559.47     40.90 o 
   1  14   9        0.00        3.01      7.28 o 
   2  14   9      479.65      465.17     27.47 o 
   3  14   9        8.80        7.59     10.40 o 
   4  14   9       50.63       64.09     13.74 o 
   5  14   9       50.99       84.82     16.01 o 
   1  15   9      134.40      150.20     14.04 o 
   2  15   9       49.32       45.81     13.09 o 
   3  15   9       42.83       38.37     12.41 o 
   4  15   9       81.42       58.87     13.72 o 
   5  15   9        3.08        7.53     13.44 o 
   0  16   9        9.12        0.16     12.92 o 
   1  16   9       53.90       58.37     10.76 o 
   2  16   9       81.69       82.26     14.03 o 
   3  16   9       35.49       45.75     12.81 o 
   4  16   9       64.39       52.02     14.29 o 
   1  17   9       77.80       61.96     12.77 o 
   2  17   9        3.91       -5.24     10.42 o 
   3  17   9        2.36      -13.72     10.73 o 
   4  17   9       14.24       15.39     13.16 o 
   0  18   9       31.51        3.36     15.03 o 
   1  18   9        1.29       -5.49     10.30 o 
   2  18   9        0.41       -0.23     13.22 o 
   3  18   9        2.48       -6.03     11.56 o 
   1  19   9       15.99       16.63     14.17 o 
   0   0  10     3204.52     3087.89    208.55 o 
   1   0  10       88.43      125.87      8.58 o 
   2   0  10      784.39      810.38     43.00 o 
   3   0  10      756.27      692.50     36.87 o 
   4   0  10       12.37        4.41      5.50 o 
   5   0  10      107.94      102.73     12.93 o 
   6   0  10      109.10      111.53     15.36 o 
   7   0  10       51.65       54.03     15.43 o 
   8   0  10        4.66        3.97     14.28 o 
   1   1  10     2048.48     2002.78     70.39 o 
   2   1  10     2169.34     2153.53     83.59 o 
   3   1  10      282.88      247.83     11.08 o 
   4   1  10     1177.35     1097.01     43.10 o 
   5   1  10        9.07        1.36      4.92 o 
   6   1  10       52.85       54.45      9.65 o 
   7   1  10       19.98       19.60      8.80 o 
   8   1  10       33.34       30.61     16.58 o 
   0   2  10    15254.03    16118.05    843.05 o 
   1   2  10      712.95      683.22     27.52 o 
   2   2  10     1964.82     2072.27     81.35 o 
   3   2  10       33.30       34.97      4.30 o 
   4   2  10       45.95       35.42      5.25 o 
   5   2  10      157.48      164.28     11.05 o 
   6   2  10      453.28      415.64     22.10 o 
   7   2  10        4.63       -8.64      8.12 o 
   8   2  10       47.80       50.91     14.51 o 
   1   3  10      170.66      188.40      9.06 o 
   2   3  10     1303.48     1335.57     52.26 o 
   3   3  10        0.12        4.48      3.50 o 
   4   3  10      277.41      274.56     15.14 o 
   5   3  10      126.47      167.42     11.52 o 
   6   3  10       11.05       13.40      7.13 o 
   7   3  10       15.38       12.80      9.04 o 
   8   3  10        0.07       -1.96     11.38 o 
   0   4  10    10767.71    12290.51    710.24 o 
   1   4  10      512.76      509.22     20.99 o 
   2   4  10     5098.01     5387.02    186.63 o 
   3   4  10      231.14      255.94     13.63 o 
   4   4  10      127.34      167.68     10.36 o 
   5   4  10       14.53       18.75      6.82 o 
   6   4  10      357.14      420.68     22.19 o 
   7   4  10       26.89       24.17      9.19 o 
   8   4  10      194.73      253.85     22.57 o 
   1   5  10      210.84      221.78     10.76 o 
   2   5  10     2768.31     3010.44    104.88 o 
   3   5  10        0.01       -3.64      3.96 o 
   4   5  10     1175.94     1156.19     49.17 o 
   5   5  10       68.79       81.83     10.40 o 
   6   5  10       17.21       12.92      8.65 o 
   7   5  10        1.47        0.08      9.29 o 
   8   5  10       25.09       22.81     12.77 o 
   0   6  10     1270.94     1434.10     84.59 o 
   1   6  10      137.23      156.53      8.32 o 
   2   6  10      146.27      144.98      7.57 o 
   3   6  10      307.50      267.43     14.45 o 
   4   6  10        8.56        2.54      5.60 o 
   5   6  10      214.27      247.09     19.56 o 
   6   6  10        0.38       -5.78      8.13 o 
   7   6  10        8.68        5.29     10.90 o 
   8   6  10        4.75       -7.12     12.18 o 
   1   7  10       34.71       32.37      3.64 o 
   2   7  10      773.25      785.19     35.94 o 
   3   7  10       19.50        7.91      6.62 o 
   4   7  10      412.91      382.83     20.84 o 
   5   7  10       12.44        1.49      7.92 o 
   6   7  10        3.73       -9.45      8.49 o 
   7   7  10        3.48      -15.54     10.36 o 
   0   8  10      163.11      152.85     12.18 o 
   1   8  10       66.10      100.14      6.94 o 
   2   8  10      371.66      347.44     17.01 o 
   3   8  10      445.53      386.71     20.77 o 
   4   8  10      617.37      589.53     30.56 o 
   5   8  10      166.36      178.58     16.23 o 
   6   8  10       65.53       58.22     12.37 o 
   7   8  10        0.01      -15.45     10.30 o 
   1   9  10       29.78       32.04      6.48 o 
   2   9  10      690.21      597.35     29.69 o 
   3   9  10      149.06      176.87     14.04 o 
   4   9  10      282.23      359.81     21.54 o 
   5   9  10       41.57       55.41     10.90 o 
   6   9  10        0.54       -8.57      9.62 o 
   7   9  10       10.83        2.27     11.87 o 
   0  10  10      846.97      766.19     53.01 o 
   1  10  10        4.25        7.18      5.81 o 
   2  10  10       11.26       10.06      8.38 o 
   3  10  10      105.84      162.13     14.55 o 
   4  10  10       41.64       63.36     10.55 o 
   5  10  10       27.19       26.70      9.29 o 
   6  10  10      277.87      292.63     23.66 o 
   7  10  10        1.22       -9.10     11.88 o 
   1  11  10       68.50       78.17      9.14 o 
   2  11  10     3000.44     3112.49    144.88 o 
   3  11  10       14.19       61.42     12.22 o 
   4  11  10     1884.36     1946.51    101.50 o 
   5  11  10       38.77       47.79     11.19 o 
   6  11  10       94.15      129.30     17.73 o 
   0  12  10       16.52       44.21     12.12 o 
   1  12  10        0.18       -7.72      6.94 o 
   2  12  10       24.78       58.75     10.32 o 
   3  12  10      187.95      263.02     20.13 o 
   4  12  10      151.07      245.57     22.00 o 
   5  12  10       24.62       44.09     11.56 o 
   6  12  10        0.15       42.48     14.67 o 
   1  13  10       15.70       12.02      7.61 o 
   2  13  10      358.49      409.57     26.44 o 
   3  13  10      111.24      125.05     14.02 o 
   4  13  10      411.89      482.88     30.82 o 
   5  13  10       87.90      134.63     17.70 o 
   6  13  10       95.99      112.59     18.88 o 
   0  14  10     1055.62     1017.05     70.11 o 
   1  14  10       25.36       13.68      8.05 o 
   2  14  10       48.28       76.66     11.81 o 
   3  14  10        1.78       -2.54      9.74 o 
   4  14  10        7.97       25.27     12.20 o 
   5  14  10       67.49       90.98     16.19 o 
   1  15  10        1.93       -0.88      7.42 o 
   2  15  10       15.99       19.85      9.91 o 
   3  15  10       18.57       10.48     10.95 o 
   4  15  10       71.43       55.81     13.97 o 
   5  15  10        1.03      -12.47     12.98 o 
   0  16  10        8.14        3.38     11.27 o 
   1  16  10        8.38        6.86      8.87 o 
   2  16  10        3.08       -0.06     10.42 o 
   3  16  10       26.12       19.51     12.19 o 
   4  16  10        0.24       -7.04     11.93 o 
   1  17  10        2.11       -4.86      8.88 o 
   2  17  10       14.05        4.84     10.84 o 
   3  17  10        0.01      -14.53     11.13 o 
   0  18  10       93.17       98.60     22.28 o 
   1  18  10       43.47       40.92     14.68 o 
   2  18  10        0.24      -11.07     12.92 o 
   1   1  11      500.97      543.41     19.94 o 
   2   1  11      290.04      287.83     13.39 o 
   3   1  11       34.40       25.83      3.97 o 
   4   1  11       58.19       57.02      6.09 o 
   5   1  11        1.79       -7.41      4.94 o 
   6   1  11        2.80       -4.27      6.50 o 
   7   1  11        6.07        8.31      7.75 o 
   8   1  11        1.01       16.31     10.01 o 
   0   2  11       18.52       11.88      5.94 o 
   1   2  11       10.62        9.89      3.39 o 
   2   2  11      167.54      191.24     12.00 o 
   3   2  11       68.12       64.44      5.28 o 
   4   2  11        4.01       -1.62      4.81 o 
   5   2  11       10.70        3.29      5.22 o 
   6   2  11       18.73       33.99      8.95 o 
   7   2  11        0.11       -7.51      8.79 o 
   8   2  11       73.01       84.28     16.56 o 
   1   3  11     1281.63     1321.22     52.31 o 
   2   3  11     4288.40     4569.66    178.00 o 
   3   3  11        2.61       -4.38      3.43 o 
   4   3  11     1952.53     1888.75     78.36 o 
   5   3  11       91.47       90.02     10.60 o 
   6   3  11       93.66       97.16     10.08 o 
   7   3  11       14.71       13.74      9.66 o 
   8   3  11       30.84       29.34     13.08 o 
   0   4  11     1415.98     1471.33     86.57 o 
   1   4  11       90.51       99.84      6.56 o 
   2   4  11       71.36       96.01      7.95 o 
   3   4  11        0.05        0.32      3.75 o 
   4   4  11       23.71       20.12      6.85 o 
   5   4  11        2.08       -5.23      6.21 o 
   6   4  11      217.12      247.84     18.56 o 
   7   4  11       54.71       52.51     10.65 o 
   8   4  11       28.39       24.08     13.36 o 
   1   5  11        1.66        4.43      3.61 o 
   2   5  11     1141.44     1170.11     41.53 o 
   3   5  11      183.12      220.57     11.31 o 
   4   5  11      874.60      869.17     40.59 o 
   5   5  11       36.98       42.46      8.96 o 
   6   5  11       22.42       -0.09      8.47 o 
   7   5  11       21.99       18.30     11.81 o 
   8   5  11        3.66        4.50     14.12 o 
   0   6  11      234.80      266.93     17.73 o 
   1   6  11       82.42      100.18      6.93 o 
   2   6  11      555.36      560.09     21.47 o 
   3   6  11       58.59       65.68      8.15 o 
   4   6  11      356.99      340.96     18.26 o 
   5   6  11       37.81       30.52      8.88 o 
   6   6  11       39.65       40.54     10.41 o 
   7   6  11        4.86       -8.35     10.47 o 
   1   7  11       10.40        7.86      3.98 o 
   2   7  11        6.25        4.32      3.76 o 
   3   7  11      148.41      185.99     13.12 o 
   4   7  11        0.05       -0.13      6.46 o 
   5   7  11       50.47       45.09      9.38 o 
   6   7  11       16.18        3.48     10.21 o 
   7   7  11        2.67        2.20     11.14 o 
   0   8  11      921.41      923.96     64.66 o 
   1   8  11       65.90       71.15      6.46 o 
   2   8  11      408.28      396.72     17.79 o 
   3   8  11       96.76      108.95     10.20 o 
   4   8  11      214.72      256.00     17.84 o 
   5   8  11       69.60       58.67     11.19 o 
   6   8  11        1.66      -13.48      8.98 o 
   7   8  11       40.09       27.13     12.29 o 
   1   9  11       31.81       39.21      6.87 o 
   2   9  11       84.47      105.01      8.60 o 
   3   9  11       11.86       11.05      6.99 o 
   4   9  11       64.67       73.37     10.00 o 
   5   9  11       28.71       24.53     10.64 o 
   6   9  11        0.88      -11.66     10.56 o 
   7   9  11        0.19        0.60     12.00 o 
   0  10  11      901.36      835.59     57.64 o 
   1  10  11        0.20       -8.49      5.66 o 
   2  10  11      564.85      548.57     34.79 o 
   3  10  11     2035.53     2004.25    104.03 o 
   4  10  11      164.75      238.60     20.11 o 
   5  10  11        0.10       -7.56      9.29 o 
   6  10  11       56.39       76.06     15.88 o 
   7  10  11        5.04      -11.58     12.20 o 
   1  11  11       40.56       46.09      8.24 o 
   2  11  11     1873.76     1840.79    106.95 o 
   3  11  11        9.78       28.18     11.11 o 
   4  11  11      991.23     1116.40     59.97 o 
   5  11  11      209.61      280.95     23.81 o 
   6  11  11      101.45      145.98     16.95 o 
   0  12  11     3465.39     3414.17    224.75 o 
   1  12  11       44.01       63.63      9.47 o 
   2  12  11     1071.88     1065.52     56.93 o 
   3  12  11      219.94      283.13     23.67 o 
   4  12  11        2.68       24.61     11.76 o 
   5  12  11      141.97      161.79     20.38 o 
   6  12  11      353.57      394.17     29.43 o 
   1  13  11       60.40       76.48     10.23 o 
   2  13  11      386.25      423.50     25.77 o 
   3  13  11        5.79        5.72      9.86 o 
   4  13  11      179.08      278.90     22.26 o 
   5  13  11        1.38       13.25     14.17 o 
   6  13  11        8.82        6.31     16.83 o 
   0  14  11      713.40      664.96     47.86 o 
   1  14  11        6.67       -0.38      7.33 o 
   2  14  11      147.29      183.35     16.37 o 
   3  14  11       28.21       22.96     10.71 o 
   4  14  11       55.00       78.74     15.31 o 
   5  14  11       24.43       33.44     13.73 o 
   1  15  11        0.68       -4.58      7.66 o 
   2  15  11      285.50      322.65     23.32 o 
   3  15  11       20.96        9.85     11.51 o 
   4  15  11      194.12      190.94     26.51 o 
   5  15  11        3.47      -15.09     12.40 o 
   0  16  11       55.26       53.72     14.45 o 
   1  16  11       39.01       26.56     10.07 o 
   2  16  11        2.05        1.90     14.68 o 
   3  16  11       17.94       -2.63     11.05 o 
   4  16  11       11.41      -11.77     11.66 o 
   1  17  11      113.35      145.28     17.42 o 
   2  17  11       14.45       -1.99     11.12 o 
   3  17  11        0.05        8.84     12.36 o 
   0  18  11       21.08        6.92     15.51 o 
   1  18  11        5.13        2.28     12.79 o 
   2  18  11        0.87       -5.41     11.60 o 
   0   0  12     2392.72     2496.77    168.59 o 
   1   0  12     2408.21     2461.98    117.79 o 
   2   0  12       60.70       58.42      7.03 o 
   3   0  12      129.15      137.62     12.84 o 
   4   0  12       50.33       35.72      7.40 o 
   5   0  12        7.42      -10.49      6.99 o 
   6   0  12       13.32       14.77     10.27 o 
   7   0  12       87.13      114.30     16.14 o 
   8   0  12       10.01       -4.15     12.76 o 
   1   1  12       18.85       21.46      3.42 o 
   2   1  12       50.96       38.86      5.01 o 
   3   1  12      128.40       95.49      8.01 o 
   4   1  12      182.70      176.56     11.13 o 
   5   1  12       20.30       -6.30      5.18 o 
   6   1  12       99.58      114.53     10.48 o 
   7   1  12        0.23       -7.47      7.23 o 
   8   1  12        9.58        0.55      9.18 o 
   0   2  12      169.84      168.44     13.74 o 
   1   2  12      193.69      187.07      9.45 o 
   2   2  12      117.39      143.49      8.20 o 
   3   2  12      100.73      107.00      7.96 o 
   4   2  12       29.82       14.22      5.95 o 
   5   2  12        0.02       -7.52      5.01 o 
   6   2  12       43.85       38.34      8.63 o 
   7   2  12        8.20       -5.73      8.22 o 
   8   2  12       21.25       20.66     11.27 o 
   1   3  12       58.17      107.82      6.87 o 
   2   3  12      198.27      216.50     10.67 o 
   3   3  12      119.72      136.80      8.90 o 
   4   3  12        4.57        7.65      5.25 o 
   5   3  12       12.48        8.56      6.14 o 
   6   3  12        8.06        3.45      6.58 o 
   7   3  12       20.73       34.64      9.64 o 
   8   3  12        0.03       -7.11     10.06 o 
   0   4  12     2488.12     2846.64    166.16 o 
   1   4  12        2.47       -4.81      3.21 o 
   2   4  12      298.51      285.60     12.70 o 
   3   4  12      173.69      206.91     10.96 o 
   4   4  12        2.02        3.50      5.36 o 
   5   4  12      221.36      257.88     16.54 o 
   6   4  12       89.63       71.18     18.45 o 
   7   4  12       80.32       52.30     13.10 o 
   8   4  12        5.62       11.77     17.78 o 
   1   5  12      264.40      269.32     12.79 o 
   2   5  12        0.12       -4.77      3.20 o 
   3   5  12        0.00       -4.94      4.04 o 
   4   5  12      236.36      260.41     15.79 o 
   5   5  12        0.89      -10.59      7.06 o 
   6   5  12      127.66      136.89     14.34 o 
   7   5  12        4.88        2.39     10.33 o 
   0   6  12     1204.70     1326.76     78.65 o 
   1   6  12      463.81      396.23     17.84 o 
   2   6  12        7.40        5.13      4.28 o 
   3   6  12      658.52      605.50     26.49 o 
   4   6  12        1.69      -10.77      7.18 o 
   5   6  12       29.12       12.69      8.40 o 
   6   6  12       55.69       42.37     10.44 o 
   7   6  12        0.71      -15.51     10.34 o 
   1   7  12      104.20      121.10      8.18 o 
   2   7  12      108.53      122.30      8.44 o 
   3   7  12        6.07        4.86      5.64 o 
   4   7  12       29.32       27.20      9.50 o 
   5   7  12        1.87       -7.38      8.32 o 
   6   7  12        8.13       -3.50      8.78 o 
   7   7  12        3.83       -9.09     11.24 o 
   0   8  12      148.78      197.10     29.86 o 
   1   8  12       36.91       29.50      7.20 o 
   2   8  12      634.64      617.86     28.53 o 
   3   8  12        1.77       -0.25      5.99 o 
   4   8  12      663.28      607.12     31.60 o 
   5   8  12       33.00       18.09      9.40 o 
   6   8  12        0.14      -14.55      9.70 o 
   7   8  12        5.86      -16.77     11.18 o 
   1   9  12      573.46      540.98     26.00 o 
   2   9  12      203.54      266.98     15.25 o 
   3   9  12      200.08      200.61     16.65 o 
   4   9  12      222.94      252.51     17.67 o 
   5   9  12       14.44        3.37      9.66 o 
   6   9  12        2.85       -3.86     10.49 o 
   7   9  12        0.27      -18.00     12.00 o 
   0  10  12      816.25      745.42     46.00 o 
   1  10  12      221.01      278.63     16.50 o 
   2  10  12      328.50      349.27     22.10 o 
   3  10  12      413.75      413.85     25.30 o 
   4  10  12      221.07      284.08     20.28 o 
   5  10  12       36.59       27.66     11.09 o 
   6  10  12       95.84      114.23     15.91 o 
   1  11  12      123.94      123.62     10.74 o 
   2  11  12       81.40      108.62     14.20 o 
   3  11  12       10.39       11.92      9.48 o 
   4  11  12      140.55      194.31     20.84 o 
   5  11  12       43.19       30.18     14.13 o 
   6  11  12       18.60       16.64     12.27 o 
   0  12  12      166.22      220.12     33.98 o 
   1  12  12        2.66      -10.50      7.00 o 
   2  12  12      374.00      408.25     24.81 o 
   3  12  12      145.63      193.40     19.12 o 
   4  12  12      306.31      338.81     24.71 o 
   5  12  12        7.48       -3.19     15.26 o 
   6  12  12       10.00       35.45     15.81 o 
   1  13  12        2.29      -10.00      7.52 o 
   2  13  12      792.33      783.75     43.30 o 
   3  13  12       30.32       45.26     11.39 o 
   4  13  12      847.25      836.18     46.35 o 
   5  13  12       13.57        9.61     13.11 o 
   0  14  12       19.32       -4.56     13.35 o 
   1  14  12       24.71       21.99      8.36 o 
   2  14  12      270.72      340.45     24.13 o 
   3  14  12        8.24       -2.11     17.63 o 
   4  14  12      210.03      296.83     23.24 o 
   5  14  12       28.07       -2.28     13.12 o 
   1  15  12        1.66       -3.78      8.61 o 
   2  15  12      112.20      123.51     14.33 o 
   3  15  12       50.00       53.00     13.55 o 
   4  15  12        1.96        0.20     11.45 o 
   0  16  12       14.01        3.86     12.08 o 
   1  16  12       58.68       95.72     13.00 o 
   2  16  12        0.01      -11.66      9.81 o 
   3  16  12      219.97      268.07     28.83 o 
   4  16  12        0.70      -16.58     11.05 o 
   1  17  12        4.75       -3.38     10.65 o 
   2  17  12        5.24        7.16     11.81 o 
   3  17  12        0.01       -0.19     12.24 o 
   0  18  12       29.56       24.34     17.47 o 
   1  18  12        6.92      -10.07     13.02 o 
   1   1  13      381.15      383.32     14.69 o 
   2   1  13      104.57      118.92      7.30 o 
   3   1  13        0.05       -5.22      4.13 o 
   4   1  13        0.49       -7.14      4.76 o 
   5   1  13        6.04       -7.75      5.16 o 
   6   1  13        2.81      -10.04      6.69 o 
   7   1  13        1.65       -6.09      7.76 o 
   8   1  13        0.92       -7.75     10.02 o 
   0   2  13     2649.27     2748.43    145.34 o 
   1   2  13       19.70        7.99      3.61 o 
   2   2  13        7.09        3.68      3.69 o 
   3   2  13       15.85        5.37      4.86 o 
   4   2  13       12.73        1.71      5.09 o 
   5   2  13        1.55       -7.32      5.77 o 
   6   2  13      169.15      152.17     12.81 o 
   7   2  13        5.10        4.45      8.65 o 
   8   2  13        2.08        0.36     10.22 o 
   1   3  13      861.77      833.76     33.77 o 
   2   3  13      590.87      557.95     23.13 o 
   3   3  13       19.13       18.73      5.60 o 
   4   3  13      127.40      121.14      9.41 o 
   5   3  13        0.05       -8.95      6.02 o 
   6   3  13        8.82       -0.74      7.72 o 
   7   3  13        7.31       -4.41      9.59 o 
   8   3  13       18.43       19.03     11.72 o 
   0   4  13      335.76      325.89     22.14 o 
   1   4  13        2.64       -5.24      3.49 o 
   2   4  13       31.28       33.95      4.70 o 
   3   4  13      612.10      565.75     23.29 o 
   4   4  13      540.96      480.91     22.06 o 
   5   4  13       21.45        5.42      7.34 o 
   6   4  13       23.82        2.31      7.91 o 
   7   4  13       22.99        5.70      9.35 o 
   1   5  13        3.30       -3.56      3.84 o 
   2   5  13      408.91      401.93     17.39 o 
   3   5  13        2.30       -3.24      4.77 o 
   4   5  13      127.13      140.13     11.18 o 
   5   5  13       71.91       55.10      9.15 o 
   6   5  13       35.38       15.36      8.92 o 
   7   5  13        5.24      -13.68     11.38 o 
   0   6  13      269.65      253.45     17.72 o 
   1   6  13        3.63        9.70      4.45 o 
   2   6  13        7.63       13.67      7.04 o 
   3   6  13     1252.93     1176.42     49.43 o 
   4   6  13       13.33        4.92      6.38 o 
   5   6  13       31.87       17.22      7.84 o 
   6   6  13       11.41      -11.71      9.98 o 
   7   6  13        1.67      -17.92     11.95 o 
   1   7  13      638.43      600.02     28.37 o 
   2   7  13      702.15      675.56     34.01 o 
   3   7  13       64.75       75.76      8.14 o 
   4   7  13      188.95      196.18     14.07 o 
   5   7  13       97.29      105.75     23.60 o 
   6   7  13        0.88      -13.50      9.00 o 
   7   7  13        0.08      -16.44     10.96 o 
   0   8  13      102.08       99.37     14.35 o 
   1   8  13       48.04       75.12      7.21 o 
   2   8  13       90.47      111.19      9.36 o 
   3   8  13        0.80        1.03      6.18 o 
   4   8  13      386.42      383.50     25.14 o 
   5   8  13       31.85       10.12     10.12 o 
   6   8  13       53.46       57.33     12.69 o 
   7   8  13        2.21      -15.87     12.16 o 
   1   9  13      178.27      189.51     13.48 o 
   2   9  13        5.67        2.13      6.86 o 
   3   9  13        3.33        6.74      7.03 o 
   4   9  13        0.54        8.59     10.68 o 
   5   9  13        4.02      -13.66      9.11 o 
   6   9  13        5.13       -7.61     10.54 o 
   7   9  13        2.44      -11.34     12.16 o 
   0  10  13      284.18      323.43     24.51 o 
   1  10  13        0.75       -8.49      5.89 o 
   2  10  13      134.22      150.65     19.52 o 
   3  10  13      450.22      468.15     28.70 o 
   4  10  13        0.28       -8.73     10.27 o 
   5  10  13       63.02       51.80     13.54 o 
   6  10  13       11.99       -6.04     10.82 o 
   1  11  13        1.54       -9.23      6.15 o 
   2  11  13        2.00      -11.44      7.63 o 
   3  11  13       18.80       16.41      9.48 o 
   4  11  13        5.81       -3.37      9.93 o 
   5  11  13        0.45      -16.88     11.25 o 
   6  11  13       25.40       14.28     12.57 o 
   0  12  13      187.10      222.24     20.00 o 
   1  12  13       14.52        5.50      7.43 o 
   2  12  13       27.77       35.09      9.52 o 
   3  12  13      449.05      415.45     26.52 o 
   4  12  13        5.89       10.66     10.47 o 
   5  12  13       25.92       25.42     13.59 o 
   6  12  13       60.41       25.76     15.00 o 
   1  13  13        1.38       -8.81      8.01 o 
   2  13  13       63.93       66.68     11.63 o 
   3  13  13       49.07       38.53     10.45 o 
   4  13  13       53.95       60.88     13.15 o 
   5  13  13       11.54        7.35     13.92 o 
   0  14  13      278.72      344.82     30.90 o 
   1  14  13        0.01      -11.67      7.78 o 
   2  14  13       37.53       44.51     11.02 o 
   3  14  13      226.47      283.35     22.12 o 
   4  14  13      131.87      133.44     15.06 o 
   5  14  13        8.76       -1.59     13.29 o 
   1  15  13        1.09       -5.90      8.75 o 
   2  15  13        8.62        6.37      9.85 o 
   3  15  13        0.09       -9.70     10.03 o 
   4  15  13        8.49       19.62     11.80 o 
   0  16  13       40.36       33.26     14.12 o 
   1  16  13       22.64       29.66     10.69 o 
   2  16  13       20.86       22.06     12.38 o 
   3  16  13       86.61      102.31     22.14 o 
   1  17  13        5.97       11.42     11.76 o 
   2  17  13        3.97        9.21     12.16 o 
   0   0  14      722.68      692.44     48.67 o 
   1   0  14      593.45      554.36     28.13 o 
   2   0  14      391.11      365.38     20.93 o 
   3   0  14      242.20      252.77     19.93 o 
   4   0  14        0.08      -11.33      7.55 o 
   5   0  14      147.46      127.02     18.10 o 
   6   0  14        7.41       -7.93     10.02 o 
   7   0  14       18.94        0.95     11.63 o 
   1   1  14      284.47      259.35     10.64 o 
   2   1  14       80.84       91.11      6.70 o 
   3   1  14        8.40       -3.36      4.81 o 
   4   1  14        4.96       -7.63      5.61 o 
   5   1  14        8.84       -6.47      6.28 o 
   6   1  14       10.16      -10.03      6.69 o 
   7   1  14        0.04       -8.31      8.06 o 
   0   2  14      136.98      194.01     23.17 o 
   1   2  14        0.99       -3.78      3.52 o 
   2   2  14       17.06       14.48      4.23 o 
   3   2  14        0.12       -7.07      4.71 o 
   4   2  14       18.18        4.66      5.85 o 
   5   2  14       96.38      105.47      9.86 o 
   6   2  14        8.38        1.18      8.04 o 
   7   2  14        0.10      -13.96      9.30 o 
   1   3  14      294.59      295.22     13.34 o 
   2   3  14      195.88      204.44     10.70 o 
   3   3  14        6.19        3.18      5.21 o 
   4   3  14      152.71      196.01     12.56 o 
   5   3  14      125.74      117.78     13.45 o 
   6   3  14        3.69      -11.06      7.38 o 
   7   3  14       13.69        7.94     10.02 o 
   0   4  14      272.68      351.53     23.19 o 
   1   4  14       12.23        9.66      4.23 o 
   2   4  14      100.93      110.41      7.61 o 
   3   4  14      142.29      140.60     10.61 o 
   4   4  14      390.46      373.83     19.80 o 
   5   4  14        7.25       -6.17      6.88 o 
   6   4  14        1.15      -10.15      7.96 o 
   7   4  14        1.11      -11.10      9.51 o 
   1   5  14      246.13      271.79     13.79 o 
   2   5  14       48.46       54.48      5.84 o 
   3   5  14       25.21       44.68      7.15 o 
   4   5  14        1.60       -4.91      6.62 o 
   5   5  14       19.94       10.28      7.90 o 
   6   5  14       67.77       45.41      9.86 o 
   7   5  14       12.63        1.83      9.36 o 
   0   6  14        5.24        2.70      6.46 o 
   1   6  14       32.10       25.18      5.24 o 
   2   6  14        0.98       -6.82      5.60 o 
   3   6  14      855.70      810.44     34.99 o 
   4   6  14       79.49       77.80      9.27 o 
   5   6  14        0.87      -10.42      6.94 o 
   6   6  14       19.16        3.74      8.95 o 
   7   6  14        0.04      -13.74      9.16 o 
   1   7  14     1055.66     1086.18     49.52 o 
   2   7  14       34.70       42.11      7.68 o 
   3   7  14       10.04       18.20      6.32 o 
   4   7  14        4.85       -1.71      6.66 o 
   5   7  14       73.90       60.22      9.56 o 
   6   7  14        2.20      -12.22      8.14 o 
   7   7  14       31.31       13.16     10.32 o 
   0   8  14      627.24      565.67     41.82 o 
   1   8  14      243.69      262.26     16.24 o 
   2   8  14        6.11        5.12      6.72 o 
   3   8  14       36.93       40.85      7.81 o 
   4   8  14      177.18      181.74     14.71 o 
   5   8  14       79.64      102.15     15.68 o 
   6   8  14       38.09       46.44     15.18 o 
   7   8  14        9.22      -20.88     13.92 o 
   1   9  14      116.14      117.36     10.38 o 
   2   9  14       42.78       23.86      8.91 o 
   3   9  14        3.91      -11.04      7.36 o 
   4   9  14       36.98       36.52      8.86 o 
   5   9  14        0.60       -9.82      9.71 o 
   6   9  14       57.84       83.87     17.35 o 
   0  10  14       23.53       14.58     15.17 o 
   1  10  14       20.50        1.02      6.51 o 
   2  10  14        0.55      -11.59      7.73 o 
   3  10  14       13.51        0.26      8.96 o 
   4  10  14      146.97      156.26     13.59 o 
   5  10  14       12.05        2.32     12.37 o 
   6  10  14        0.09      -26.63     17.75 o 
   1  11  14       10.89      -10.80      7.20 o 
   2  11  14        2.33      -11.92      7.95 o 
   3  11  14       17.18        0.23     10.01 o 
   4  11  14        1.24        0.81     11.83 o 
   5  11  14       15.65       11.22     15.43 o 
   6  11  14        2.25       -9.57     12.36 o 
   0  12  14       95.20       96.26     20.72 o 
   1  12  14       58.41       43.93     13.34 o 
   2  12  14        0.00      -11.89      7.93 o 
   3  12  14        0.09       -5.51      9.32 o 
   4  12  14       70.71       53.26     12.58 o 
   5  12  14        0.02      -17.36     12.55 o 
   1  13  14      228.07      264.65     18.82 o 
   2  13  14       27.83       30.96      9.88 o 
   3  13  14       28.36       12.91      9.68 o 
   4  13  14       18.71       21.38     11.53 o 
   5  13  14        0.05      -19.56     13.04 o 
   0  14  14       22.70        1.14      9.72 o 
   1  14  14        0.02       -7.02      7.59 o 
   2  14  14        0.79       -3.57      8.64 o 
   3  14  14      170.36      226.78     18.46 o 
   4  14  14       36.49       25.49     11.01 o 
   1  15  14        2.39       -1.93      9.03 o 
   2  15  14       11.90       12.72     10.06 o 
   3  15  14        5.12       13.83     10.37 o 
   4  15  14        5.18       20.79     12.00 o 
   0  16  14       21.59       33.75     16.79 o 
   1  16  14        0.46       -3.95      9.49 o 
   2  16  14       56.42       91.55     13.90 o 
   3  16  14      102.12      119.42     16.26 o 
   1  17  14       12.68        8.42     11.11 o 
   2  17  14       41.77       29.33     13.55 o 
   1   1  15       99.88       99.78      6.41 o 
   2   1  15       18.02        9.82      4.92 o 
   3   1  15       12.73       -1.00      5.28 o 
   4   1  15      175.81      172.74     12.76 o 
   5   1  15       26.41       19.72     10.80 o 
   6   1  15       93.79       95.97     11.42 o 
   7   1  15        7.29       -1.54     10.13 o 
   0   2  15       52.46       42.78      7.41 o 
   1   2  15      411.03      422.45     18.25 o 
   2   2  15      302.84      266.44     12.41 o 
   3   2  15        2.32       -0.30      5.63 o 
   4   2  15       50.46       34.17      7.46 o 
   5   2  15      187.41      233.85     19.07 o 
   6   2  15        5.24      -12.96      8.64 o 
   7   2  15        0.28      -13.92      9.28 o 
   1   3  15      229.47      271.37     12.96 o 
   2   3  15        0.52       -3.99      4.07 o 
   3   3  15       90.67       71.65      8.29 o 
   4   3  15       96.54      124.03     15.61 o 
   5   3  15       10.42       -2.26      7.33 o 
   6   3  15       33.27       29.02      9.47 o 
   7   3  15        4.51      -13.90      9.27 o 
   0   4  15       64.86       77.70      9.76 o 
   1   4  15       66.15       62.88      6.19 o 
   2   4  15        0.75       -6.22      4.15 o 
   3   4  15      586.85      573.05     27.80 o 
   4   4  15      461.40      429.99     21.68 o 
   5   4  15       11.69       -2.24      7.59 o 
   6   4  15        6.01       -9.24      8.33 o 
   7   4  15        0.14      -12.92      9.24 o 
   1   5  15      361.12      308.94     14.84 o 
   2   5  15       54.33       47.56      7.05 o 
   3   5  15      280.79      319.27     20.39 o 
   4   5  15       14.55       12.79      7.15 o 
   5   5  15       10.30       -5.14      7.18 o 
   6   5  15        0.06      -12.48      8.32 o 
   7   5  15        8.52       -7.65      9.40 o 
   0   6  15       74.95      106.33     12.58 o 
   1   6  15        9.95       -6.63      5.12 o 
   2   6  15        0.64       -8.54      5.70 o 
   3   6  15      137.27      157.47     13.51 o 
   4   6  15       84.11      111.62     12.70 o 
   5   6  15        0.91      -10.36      6.91 o 
   6   6  15        5.67       -8.31      9.03 o 
   7   6  15        4.85       -1.50      9.90 o 
   1   7  15      107.70      128.05     10.15 o 
   2   7  15       25.44       17.99      7.10 o 
   3   7  15        1.68      -10.08      6.72 o 
   4   7  15       17.46       10.30      7.77 o 
   5   7  15        5.85        4.58      7.99 o 
   6   7  15        1.74      -12.49      8.33 o 
   7   7  15        0.14      -13.22      9.97 o 
   0   8  15       60.03       64.59     13.10 o 
   1   8  15      221.57      291.51     18.85 o 
   2   8  15       50.67       38.75      8.33 o 
   3   8  15      724.34      688.23     32.18 o 
   4   8  15      184.57      179.63     15.43 o 
   5   8  15       51.61       64.63     10.74 o 
   6   8  15        0.13       -2.06     10.68 o 
   1   9  15      362.68      339.76     19.69 o 
   2   9  15        2.63      -11.20      7.47 o 
   3   9  15       27.18       17.41      8.53 o 
   4   9  15       41.11       26.34      8.89 o 
   5   9  15        0.87      -11.45      8.65 o 
   6   9  15        3.34      -10.08      9.08 o 
   0  10  15      230.94      233.04     30.86 o 
   1  10  15      126.90      151.34     16.14 o 
   2  10  15       69.62       62.41     11.12 o 
   3  10  15        0.37       -5.42      9.20 o 
   4  10  15       38.56       22.09     12.55 o 
   5  10  15       42.46       31.67     10.99 o 
   6  10  15       18.16       24.22     10.75 o 
   1  11  15       10.66      -12.11      8.07 o 
   2  11  15        0.79      -12.39      8.26 o 
   3  11  15       17.40      -14.58      9.72 o 
   4  11  15      129.90      109.26     17.26 o 
   5  11  15        0.84      -14.92     13.09 o 
   0  12  15      104.29       96.03     13.83 o 
   1  12  15       23.78        6.63      8.50 o 
   2  12  15       15.34       -8.26      9.15 o 
   3  12  15        0.13      -13.74      9.16 o 
   4  12  15       76.37       68.44     20.31 o 
   5  12  15        6.48      -18.97     14.52 o 
   1  13  15        7.60       -0.12      8.35 o 
   2  13  15        0.22       -8.53      8.48 o 
   3  13  15       10.08       -3.31     10.40 o 
   4  13  15       24.35       16.22     13.94 o 
   5  13  15        2.52      -20.37     13.58 o 
   0  14  15      123.85      144.01     18.87 o 
   1  14  15        4.59        5.69      8.74 o 
   2  14  15       14.02       -9.56      8.90 o 
   3  14  15      143.03      184.37     20.38 o 
   4  14  15       36.87       51.06     15.09 o 
   1  15  15       84.65       84.07     15.43 o 
   2  15  15        0.00      -10.17      9.20 o 
   3  15  15        0.80       15.02     10.76 o 
   0  16  15        4.29        7.21     16.44 o 
   1  16  15        0.06       -3.90      9.42 o 
   2  16  15        9.96       -8.20      9.70 o 
   0   0  16       52.64       38.16      9.69 o 
   1   0  16       51.67       71.72      8.12 o 
   2   0  16     1243.88     1144.18     68.77 o 
   3   0  16      119.15      112.98     13.01 o 
   4   0  16      313.51      281.62     30.88 o 
   5   0  16      155.32      213.30     24.04 o 
   6   0  16       97.46       87.48     17.76 o 
   7   0  16       25.74        3.87     16.08 o 
   1   1  16      156.06      180.85      9.20 o 
   2   1  16      228.99      238.62     14.51 o 
   3   1  16       10.13        4.59      6.08 o 
   4   1  16       51.46       31.72      7.82 o 
   5   1  16      112.68      153.62     14.36 o 
   6   1  16      122.02      128.25     14.54 o 
   7   1  16       10.82       11.72     10.49 o 
   0   2  16      148.81      146.93     13.16 o 
   1   2  16       28.26       20.64      4.95 o 
   2   2  16       87.57       89.84      8.05 o 
   3   2  16      244.60      247.87     15.64 o 
   4   2  16       43.00       26.93     10.18 o 
   5   2  16       11.69       19.15      8.20 o 
   6   2  16       19.87       13.38      9.58 o 
   7   2  16        8.24       -7.01     10.25 o 
   1   3  16      704.93      662.37     27.55 o 
   2   3  16      910.02      848.73     34.70 o 
   3   3  16       25.04       23.32      7.03 o 
   4   3  16       89.05       83.11     13.82 o 
   5   3  16       46.90       40.82     13.30 o 
   6   3  16        3.88       -9.29      8.09 o 
   7   3  16        0.37      -11.82     10.07 o 
   0   4  16       79.72       80.92     10.62 o 
   1   4  16       67.52       45.72      6.09 o 
   2   4  16       93.92      111.23      8.26 o 
   3   4  16      325.60      352.94     21.44 o 
   4   4  16      124.68      121.65     16.70 o 
   5   4  16        4.86        1.58      7.84 o 
   6   4  16        3.41      -11.74      8.04 o 
   7   4  16        0.03      -16.15     10.77 o 
   1   5  16       19.83       15.46      5.57 o 
   2   5  16       25.89       18.15      6.20 o 
   3   5  16       31.08       24.38      8.39 o 
   4   5  16       15.06       -7.33      7.89 o 
   5   5  16       27.75       17.97      8.62 o 
   6   5  16        0.50       -9.33      8.18 o 
   7   5  16        0.89       -2.57     10.02 o 
   0   6  16        2.93        3.90      7.59 o 
   1   6  16      241.05      273.07     16.05 o 
   2   6  16        4.52       -9.37      6.24 o 
   3   6  16      882.42      785.09     40.62 o 
   4   6  16      167.75      170.35     13.37 o 
   5   6  16       17.57       23.49      8.43 o 
   6   6  16        3.25      -11.73      8.59 o 
   7   6  16        1.94      -10.31      9.99 o 
   1   7  16        3.61       -5.62      5.84 o 
   2   7  16      419.11      388.25     21.43 o 
   3   7  16        1.01       -5.15      8.33 o 
   4   7  16       77.74       72.59     10.01 o 
   5   7  16        4.30       -6.00      7.77 o 
   6   7  16        3.76       -8.49      8.73 o 
   0   8  16       26.05       27.27     11.30 o 
   1   8  16        6.55       -8.56      7.01 o 
   2   8  16        4.40       -8.28      7.90 o 
   3   8  16      325.44      344.88     23.76 o 
   4   8  16        0.37       -5.48      7.76 o 
   5   8  16       48.03       42.30     10.46 o 
   6   8  16        0.80      -13.54      9.66 o 
   1   9  16       24.55       19.25      8.67 o 
   2   9  16        1.40      -11.85      8.18 o 
   3   9  16       64.71       39.30     11.86 o 
   4   9  16        0.69       -4.88      7.83 o 
   5   9  16        0.14      -13.24      8.82 o 
   6   9  16        4.06       -2.27     11.20 o 
   0  10  16        0.35      -12.54      8.36 o 
   1  10  16       42.20       17.15      9.24 o 
   2  10  16        0.65      -12.57      8.38 o 
   3  10  16        3.04      -12.64      8.43 o 
   4  10  16        6.19       -4.95     11.40 o 
   5  10  16        0.29       -9.09     13.05 o 
   6  10  16       11.23        3.59     10.10 o 
   1  11  16       16.93       30.19      9.91 o 
   2  11  16        1.13       -9.69      8.99 o 
   3  11  16        0.17      -13.41      8.94 o 
   4  11  16        0.29      -13.03     11.98 o 
   5  11  16        5.51       -7.64     13.07 o 
   0  12  16       47.37       53.85     16.81 o 
   1  12  16       54.76       32.72      9.45 o 
   2  12  16        6.93       -7.12      9.08 o 
   3  12  16        6.08      -14.71      9.81 o 
   4  12  16       19.49        6.13     13.31 o 
   5  12  16       10.01       -2.03     14.78 o 
   1  13  16        1.76      -12.80      9.15 o 
   2  13  16        5.54       -7.31      8.93 o 
   3  13  16        1.88       -8.56     10.68 o 
   4  13  16        7.27       -0.41     13.77 o 
   0  14  16       24.96       44.06     17.94 o 
   1  14  16        7.54      -11.67      8.63 o 
   2  14  16        0.13      -13.28      9.12 o 
   3  14  16       63.59       61.19     12.30 o 
   4  14  16        0.16      -11.65     12.10 o 
   1  15  16       16.66       24.91     10.35 o 
   2  15  16       12.94       -5.37      9.80 o 
   3  15  16        5.86       -1.63     10.16 o 
   0  16  16        3.39       17.98     17.30 o 
   1  16  16       35.56       47.98     12.07 o 
   2  16  16        0.31        2.10     10.11 o 
   1   1  17      312.86      312.22     13.91 o 
   2   1  17      378.27      321.98     17.05 o 
   3   1  17      216.18      245.08     16.82 o 
   4   1  17      333.15      367.22     20.69 o 
   5   1  17        8.48       12.19      9.36 o 
   6   1  17       38.76       38.08     11.95 o 
   7   1  17       98.77      106.41     17.54 o 
   0   2  17        4.29        4.11      6.66 o 
   1   2  17      274.38      303.23     15.07 o 
   2   2  17        4.08       -5.75      5.28 o 
   3   2  17        0.45       -9.47      6.31 o 
   4   2  17       19.03        8.14      7.75 o 
   5   2  17      711.79      642.57     34.69 o 
   6   2  17        0.14      -11.64     10.59 o 
   7   2  17       16.53       45.96     13.86 o 
   1   3  17       40.35       73.29      7.13 o 
   2   3  17       41.96       46.79      6.95 o 
   3   3  17        0.49       -9.48      6.32 o 
   4   3  17       48.89       31.95      9.13 o 
   5   3  17       11.61       14.23      9.50 o 
   6   3  17        0.70       -1.89      9.83 o 
   7   3  17        0.14        0.02     10.63 o 
   0   4  17        5.86        7.32      7.69 o 
   1   4  17      220.83      238.54     12.94 o 
   2   4  17        8.42        5.97      6.27 o 
   3   4  17        2.07       -5.77      7.47 o 
   4   4  17       46.29       38.88      9.59 o 
   5   4  17      152.32      183.55     16.62 o 
   6   4  17        1.16       -2.43      8.67 o 
   7   4  17        0.00      -14.22     10.79 o 
   1   5  17      223.52      233.80     14.59 o 
   2   5  17        2.00       -5.20      6.22 o 
   3   5  17      175.77      171.12     14.37 o 
   4   5  17       32.15       32.40      9.22 o 
   5   5  17      152.96      152.83     14.89 o 
   6   5  17        0.15      -10.24      8.71 o 
   0   6  17      236.80      213.72     21.93 o 
   1   6  17        0.97       -7.07      5.66 o 
   2   6  17        3.93        6.39      7.04 o 
   3   6  17       50.24       27.53     12.38 o 
   4   6  17      136.37      154.40     14.49 o 
   5   6  17        0.01       -7.42      7.75 o 
   6   6  17        0.30      -12.90      8.60 o 
   1   7  17        1.08      -10.10      6.73 o 
   2   7  17       10.43        3.77      7.39 o 
   3   7  17        0.17       -6.20      8.29 o 
   4   7  17       34.46       24.87     10.24 o 
   5   7  17       20.02        7.97      8.58 o 
   6   7  17        0.38      -13.39      8.93 o 
   0   8  17        0.29       -8.95     10.08 o 
   1   8  17       16.12       10.86      8.76 o 
   2   8  17       45.58       37.39      9.59 o 
   3   8  17      468.12      431.35     27.01 o 
   4   8  17       13.57        0.17     11.47 o 
   5   8  17       62.06       59.14     12.03 o 
   6   8  17        0.98      -13.39      8.93 o 
   1   9  17       30.06       14.28      9.10 o 
   2   9  17        0.34      -12.84      8.56 o 
   3   9  17       24.82       18.75     11.72 o 
   4   9  17        3.17      -16.88     11.25 o 
   5   9  17        8.86      -12.40      9.36 o 
   6   9  17       23.55       13.17     11.14 o 
   0  10  17      175.37      149.77     19.76 o 
   1  10  17        5.07       -7.96      8.18 o 
   2  10  17        0.32      -13.17      8.78 o 
   3  10  17       11.40       12.26     11.58 o 
   4  10  17       12.38        5.93     12.76 o 
   5  10  17       23.68       -1.61     12.89 o 
   1  11  17      157.41      200.15     17.98 o 
   2  11  17        0.00      -13.10      8.73 o 
   3  11  17        4.58      -11.95     10.90 o 
   4  11  17        1.65      -13.00     11.75 o 
   5  11  17        3.54      -14.38     13.25 o 
   0  12  17      179.83      156.87     25.32 o 
   1  12  17       10.86        4.07      8.80 o 
   2  12  17       24.76       19.15     10.57 o 
   3  12  17        1.87      -10.85     10.29 o 
   4  12  17        0.08       -2.44     13.09 o 
   1  13  17       46.88       57.11     10.88 o 
   2  13  17        0.37      -12.84      8.56 o 
   3  13  17        8.59       -3.66     11.04 o 
   4  13  17        4.50      -11.79     15.58 o 
   0  14  17       65.20       65.78     21.16 o 
   1  14  17        2.85       -0.78      9.34 o 
   2  14  17        2.12      -14.18      9.45 o 
   3  14  17       31.24       22.51     11.47 o 
   1  15  17        0.16       -3.63      9.94 o 
   2  15  17       13.21       14.60     10.96 o 
   0  16  17        8.28      -14.39     30.96 o 
   0   0  18      806.27      766.61     54.80 o 
   1   0  18      138.86      168.00     15.32 o 
   2   0  18        4.98        7.83      9.28 o 
   3   0  18     1467.57     1469.41     88.57 o 
   4   0  18       24.40       27.10     15.84 o 
   5   0  18       35.29       51.98     16.36 o 
   6   0  18      241.37      245.61     28.80 o 
   7   0  18        6.83       -5.00     20.31 o 
   1   1  18      304.48      338.88     15.85 o 
   2   1  18       11.99        9.08      6.90 o 
   3   1  18      228.82      260.51     16.91 o 
   4   1  18       44.12       55.88      9.31 o 
   5   1  18        0.08        1.69      9.59 o 
   6   1  18       30.55       32.28     12.36 o 
   0   2  18     1164.40     1252.77     68.27 o 
   1   2  18      116.17      144.45      9.90 o 
   2   2  18      471.25      458.66     23.08 o 
   3   2  18      234.46      212.61     15.00 o 
   4   2  18        8.01       11.60      8.07 o 
   5   2  18      114.16      159.67     15.19 o 
   6   2  18       50.84       71.17     16.48 o 
   1   3  18      112.45      128.93     11.35 o 
   2   3  18       79.17       88.12      9.67 o 
   3   3  18       15.81        6.29      7.32 o 
   4   3  18       31.21       27.12      9.84 o 
   5   3  18      101.93      107.20     13.30 o 
   6   3  18       10.87        5.00     10.46 o 
   0   4  18        0.05      -11.39      7.59 o 
   1   4  18       13.72       15.80      5.85 o 
   2   4  18      364.54      363.99     21.15 o 
   3   4  18      430.07      396.02     22.75 o 
   4   4  18        9.06       -2.01      8.70 o 
   5   4  18        2.20       14.03     10.05 o 
   6   4  18       20.36       23.72     11.24 o 
   1   5  18       96.71      105.72      9.94 o 
   2   5  18        1.63      -10.58      7.05 o 
   3   5  18       43.52       44.41      9.65 o 
   4   5  18       68.64       51.28     10.93 o 
   5   5  18        0.01      -11.26      8.78 o 
   6   5  18        0.05      -14.85      9.90 o 
   0   6  18       16.35       -4.40      9.91 o 
   1   6  18        7.60       -6.03      7.08 o 
   2   6  18      284.57      344.15     23.97 o 
   3   6  18        2.19        2.13      8.09 o 
   4   6  18       80.19       58.66     11.16 o 
   5   6  18       16.11        5.49      9.93 o 
   6   6  18        3.28       -0.65      9.50 o 
   1   7  18        0.03      -11.21      7.47 o 
   2   7  18       90.83       87.07     12.07 o 
   3   7  18       24.00       28.69     10.36 o 
   4   7  18        0.06      -12.36      8.89 o 
   5   7  18       15.37       -8.79      9.66 o 
   6   7  18        1.16      -11.15      9.60 o 
   0   8  18      237.43      290.82     28.08 o 
   1   8  18      105.25      117.81     13.37 o 
   2   8  18       68.14       87.11     12.20 o 
   3   8  18       16.17        2.25     10.86 o 
   4   8  18        3.87      -14.04      9.36 o 
   5   8  18        0.45      -15.71     10.48 o 
   6   8  18       15.02        2.74     11.01 o 
   1   9  18      124.56      115.17     13.97 o 
   2   9  18       95.61       69.31     12.17 o 
   3   9  18       17.48        1.06     11.24 o 
   4   9  18       86.89       80.37     16.34 o 
   5   9  18       17.00      -11.58     11.10 o 
   0  10  18        8.38        8.69     12.33 o 
   1  10  18       70.71       81.23     12.71 o 
   2  10  18        5.66       -1.73      9.46 o 
   3  10  18       46.59       32.45     13.40 o 
   4  10  18        7.81        4.02     12.96 o 
   5  10  18        5.25        8.93     14.94 o 
   1  11  18       31.57       24.41     14.41 o 
   2  11  18       10.34       -4.98      9.47 o 
   3  11  18        0.08      -12.69     12.78 o 
   4  11  18       24.97       -0.78     14.46 o 
   0  12  18       31.78       26.49     23.54 o 
   1  12  18       63.07       44.67     10.50 o 
   2  12  18        0.06      -14.79      9.86 o 
   3  12  18       27.39       41.52     15.69 o 
   4  12  18        4.56      -19.91     13.27 o 
   1  13  18        0.42       -3.21      9.19 o 
   2  13  18        0.34       -7.90      9.67 o 
   3  13  18        1.35      -10.74     14.12 o 
   0  14  18      155.92      239.84     33.19 o 
   1  14  18       30.94       32.74     12.02 o 
   2  14  18        0.19       -9.08     10.04 o 
   3  14  18       21.29       22.02     13.30 o 
   1  15  18       71.21      103.18     20.77 o 
   1   1  19     1063.29     1085.52     47.36 o 
   2   1  19     1092.71     1081.43     50.36 o 
   3   1  19       48.01       59.81      9.94 o 
   4   1  19     1167.54     1202.59     56.13 o 
   5   1  19      580.93      553.29     34.17 o 
   6   1  19      140.76      219.59     21.51 o 
   0   2  19     1706.12     1717.20     92.59 o 
   1   2  19       17.65       27.52      6.91 o 
   2   2  19     1751.80     1707.00     77.57 o 
   3   2  19      618.12      546.80     27.26 o 
   4   2  19      181.82      211.64     17.11 o 
   5   2  19        0.17       23.21     10.49 o 
   6   2  19       52.05       64.34     14.18 o 
   1   3  19      177.11      228.69     13.40 o 
   2   3  19      357.21      376.31     21.06 o 
   3   3  19        2.12      -10.19      8.09 o 
   4   3  19      115.77      134.13     14.21 o 
   5   3  19      121.02      153.58     17.20 o 
   6   3  19       34.47       46.72     12.41 o 
   0   4  19      299.39      335.72     37.31 o 
   1   4  19       70.60       63.95      8.17 o 
   2   4  19       28.77       28.27      9.13 o 
   3   4  19        0.12      -11.44      7.63 o 
   4   4  19        1.19       -8.12      8.84 o 
   5   4  19        6.66      -10.84      9.38 o 
   6   4  19      111.39      126.16     15.81 o 
   1   5  19       26.88       13.50      7.11 o 
   2   5  19      554.25      463.15     25.92 o 
   3   5  19       82.82       50.38     10.42 o 
   4   5  19      228.17      285.75     20.99 o 
   5   5  19       68.62       59.03     11.94 o 
   6   5  19       43.37       40.22     12.48 o 
   0   6  19       18.17       20.92     10.70 o 
   1   6  19        0.09       -8.46      7.76 o 
   2   6  19       21.21        5.62      9.19 o 
   3   6  19       18.08        2.16      8.84 o 
   4   6  19        0.17       -9.19      8.55 o 
   5   6  19       12.65      -14.93      9.95 o 
   6   6  19        0.33       -9.97     11.48 o 
   1   7  19      175.54      209.76     17.78 o 
   2   7  19       26.86       12.28     14.04 o 
   3   7  19        0.03       -1.29      9.30 o 
   4   7  19       61.17       60.61     13.31 o 
   5   7  19       28.56       36.17     11.92 o 
   0   8  19      422.45      361.05     33.13 o 
   1   8  19       70.10       57.14     12.04 o 
   2   8  19       98.06       77.70     14.60 o 
   3   8  19       10.77       -9.27     11.38 o 
   4   8  19        0.06      -17.49     11.66 o 
   5   8  19       15.31        4.07     11.35 o 
   1   9  19       23.56       19.36     10.15 o 
   2   9  19        9.80       11.15      9.85 o 
   3   9  19        6.21       -9.78     11.43 o 
   4   9  19        4.38      -18.66     12.44 o 
   5   9  19       10.18       14.95     14.90 o 
   0  10  19      824.81      749.61     66.40 o 
   1  10  19        2.17      -13.59      9.06 o 
   2  10  19       98.28       81.85     13.21 o 
   3  10  19       17.75        2.29     12.64 o 
   4  10  19       15.83       11.37     13.80 o 
   1  11  19       62.70       46.63     12.13 o 
   2  11  19       15.58       -3.11     10.30 o 
   3  11  19        0.81      -11.05     13.86 o 
   4  11  19       18.92      -12.42     13.23 o 
   0  12  19      106.85      114.62     23.26 o 
   1  12  19       23.13       28.86     10.29 o 
   2  12  19        0.66       -7.17     10.62 o 
   3  12  19        1.38       -3.56     15.06 o 
   1  13  19        0.46       -3.03     10.67 o 
   2  13  19        8.30        0.97     11.42 o 
   3  13  19        7.45       -2.13     14.44 o 
   0  14  19        1.32       -6.15     16.06 o 
   1  14  19        5.89       11.66     13.26 o 
   2  14  19       14.32       16.96     11.48 o 
   0   0  20     6287.07     6228.69    418.93 o 
   1   0  20      972.84      955.05     53.50 o 
   2   0  20     3200.76     3249.93    191.15 o 
   3   0  20      181.37      254.45     34.31 o 
   4   0  20      188.96      269.53     32.03 o 
   5   0  20      626.79      628.72     49.03 o 
   6   0  20      657.01      712.56     68.36 o 
   1   1  20      204.20      309.23     18.15 o 
   2   1  20     1416.57     1394.78     64.08 o 
   3   1  20        7.72       22.12      8.82 o 
   4   1  20      791.73      842.32     40.65 o 
   5   1  20       13.77       59.93     13.86 o 
   6   1  20        5.54       22.82     13.89 o 
   0   2  20     1068.46     1087.70     60.12 o 
   1   2  20       38.78       54.14      9.10 o 
   2   2  20      116.66      165.74     13.40 o 
   3   2  20        6.37       20.68      8.66 o 
   4   2  20        0.06       24.36     10.37 o 
   5   2  20      114.78      146.49     17.14 o 
   6   2  20       49.00       55.99     14.71 o 
   1   3  20      449.69      404.56     20.02 o 
   2   3  20     1229.20     1114.54     51.92 o 
   3   3  20       38.94       36.61     10.10 o 
   4   3  20      511.89      488.35     28.28 o 
   5   3  20       11.85        9.14     10.87 o 
   6   3  20        8.20       16.90     13.28 o 
   0   4  20      213.59      230.37     23.01 o 
   1   4  20       97.58       89.46     10.29 o 
   2   4  20       66.65       56.63     10.50 o 
   3   4  20        2.72      -12.29      8.19 o 
   4   4  20        7.87      -12.02      9.41 o 
   5   4  20       41.19       47.28     11.87 o 
   6   4  20        8.08       23.36     12.49 o 
   1   5  20        0.04       -2.64      7.15 o 
   2   5  20        0.38       -1.62      8.33 o 
   3   5  20        0.08      -16.55     11.04 o 
   4   5  20        0.35        0.09      9.44 o 
   5   5  20       10.93        9.76     10.84 o 
   0   6  20      422.96      362.22     41.23 o 
   1   6  20       15.02        3.17      8.80 o 
   2   6  20       41.13        9.99     10.14 o 
   3   6  20       95.35       76.86     12.79 o 
   4   6  20       50.93       28.83     11.14 o 
   5   6  20       20.04        4.03     10.98 o 
   1   7  20       20.59       16.06     11.11 o 
   2   7  20      271.74      278.67     24.99 o 
   3   7  20        8.64        1.80     11.74 o 
   4   7  20      173.61      181.04     18.52 o 
   5   7  20        4.02        5.51     11.11 o 
   0   8  20        5.73       -5.46     12.10 o 
   1   8  20        1.16       -2.35      9.19 o 
   2   8  20        7.40       -4.96     12.69 o 
   3   8  20       11.56        8.32     12.82 o 
   4   8  20       15.19       21.13     14.28 o 
   5   8  20        8.45       -6.67     11.40 o 
   1   9  20       27.18        4.06     10.12 o 
   2   9  20      397.15      425.13     33.55 o 
   3   9  20       12.55       -0.91     12.37 o 
   4   9  20      180.63      183.20     22.25 o 
   0  10  20        2.01       -2.42     34.90 o 
   1  10  20        0.00      -14.26      9.50 o 
   2  10  20        2.49        9.63     12.38 o 
   3  10  20        9.79      -14.91     12.55 o 
   4  10  20        0.24       -9.60     13.87 o 
   1  11  20        0.04      -14.73      9.82 o 
   2  11  20        3.59       -6.27     12.80 o 
   3  11  20        0.29      -18.14     12.14 o 
   4  11  20        3.74       -8.15     14.07 o 
   0  12  20       18.29       17.75     17.43 o 
   1  12  20        3.87       -7.82     10.75 o 
   2  12  20        6.99       15.92     12.17 o 
   3  12  20        1.16       -8.30     20.63 o 
   1  13  20        0.00       -7.88     11.94 o 
   2  13  20        4.16       -2.73     13.11 o 
   0  14  20        5.48        7.39     18.32 o 
   1   1  21      178.46      229.10     15.27 o 
   2   1  21      937.29      889.26     42.21 o 
   3   1  21        0.26       -6.09      8.16 o 
   4   1  21      631.84      644.16     38.74 o 
   5   1  21       32.35       73.79     13.93 o 
   6   1  21       47.84       50.44     16.40 o 
   0   2  21      708.18      697.51     40.23 o 
   1   2  21       10.35       10.14      7.81 o 
   2   2  21       67.00       81.46     10.68 o 
   3   2  21       17.59        0.15      9.33 o 
   4   2  21       18.74        6.71     10.38 o 
   5   2  21        0.52       -1.61     11.67 o 
   1   3  21       79.92      114.49     11.12 o 
   2   3  21        1.36        0.63      9.03 o 
   3   3  21       26.79        3.00      9.26 o 
   4   3  21        0.00       -7.36      9.78 o 
   5   3  21       60.90       53.92     12.43 o 
   0   4  21       55.98       46.79     12.11 o 
   1   4  21        3.68        3.65      8.53 o 
   2   4  21      185.73      158.98     16.53 o 
   3   4  21       10.23      -13.12      9.03 o 
   4   4  21       30.09        5.29     10.47 o 
   5   4  21       17.00       23.49     11.71 o 
   1   5  21        8.48       20.15     11.10 o 
   2   5  21       15.02       -1.47      9.62 o 
   3   5  21        0.01      -14.32      9.54 o 
   4   5  21        7.39       -5.26      9.96 o 
   5   5  21        4.72       -2.95     11.13 o 
   0   6  21      130.01      139.69     19.57 o 
   1   6  21       16.19       21.87     11.34 o 
   2   6  21        7.48        2.19     10.36 o 
   3   6  21       37.83       23.50     11.44 o 
   4   6  21        0.45      -17.54     11.69 o 
   5   6  21        1.29        2.27     13.80 o 
   1   7  21        0.00       -1.90      9.67 o 
   2   7  21       74.45       53.25     13.72 o 
   3   7  21       14.22       13.62     12.96 o 
   4   7  21      119.03      154.62     17.53 o 
   5   7  21        5.42        2.39     12.79 o 
   0   8  21       10.85       -7.63     12.20 o 
   1   8  21        0.06        3.07     10.09 o 
   2   8  21      133.40      144.33     18.43 o 
   3   8  21       26.38       22.47     13.58 o 
   4   8  21       29.44       16.46     14.23 o 
   1   9  21       28.81       30.34     11.45 o 
   2   9  21        6.19        8.84     12.95 o 
   3   9  21        0.37       -9.20     13.29 o 
   4   9  21        1.50       -7.57     14.02 o 
   0  10  21      276.65      323.79     38.64 o 
   1  10  21       18.77       23.57     11.67 o 
   2  10  21       30.54       21.00     13.87 o 
   3  10  21      148.07      189.79     22.45 o 
   4  10  21        7.54       -2.91     14.89 o 
   1  11  21        0.12        2.21     10.89 o 
   2  11  21       34.13       22.35     14.23 o 
   3  11  21       10.20       -7.22     13.98 o 
   0  12  21       29.48       85.31     37.90 o 
   1  12  21       18.40       17.95     12.99 o 
   2  12  21        0.10      -26.06     17.37 o 
   1  13  21       11.58       19.49     13.89 o 
   0   0  22      330.59      355.59     36.78 o 
   1   0  22      314.98      417.93     31.57 o 
   2   0  22      605.59      631.17     48.43 o 
   3   0  22       80.59       60.51     16.20 o 
   4   0  22        7.86       16.58     15.66 o 
   5   0  22      265.86      305.65     41.47 o 
   1   1  22      101.56      102.38     10.56 o 
   2   1  22       77.21       89.53     11.26 o 
   3   1  22        0.04      -12.29      8.19 o 
   4   1  22        3.39       16.97     12.38 o 
   5   1  22       28.42       24.55     13.14 o 
   0   2  22      158.02      168.38     17.91 o 
   1   2  22        1.88       -8.09      7.42 o 
   2   2  22        0.19       19.27      8.98 o 
   3   2  22        5.06       -9.86      9.50 o 
   4   2  22        0.07       -6.40     10.39 o 
   5   2  22        0.75      -14.46     12.52 o 
   1   3  22       95.16       79.03     10.11 o 
   2   3  22       10.33       -1.61      8.98 o 
   3   3  22        1.18      -13.28      8.85 o 
   4   3  22        0.47      -12.00      9.72 o 
   5   3  22        3.90       -6.82     13.54 o 
   0   4  22        1.35      -11.86     11.70 o 
   1   4  22      151.73      161.77     16.22 o 
   2   4  22        1.34       -7.13      8.99 o 
   3   4  22        0.56      -15.59     10.39 o 
   4   4  22        4.16      -10.68      9.98 o 
   5   4  22       45.46       26.55     17.79 o 
   1   5  22       63.22       48.44     13.62 o 
   2   5  22       11.08       11.19     10.67 o 
   3   5  22        5.31      -12.74      9.50 o 
   4   5  22        7.27      -14.98     10.41 o 
   5   5  22        0.64      -16.14     10.76 o 
   0   6  22        5.87        2.49     13.06 o 
   1   6  22       70.55       68.08     16.19 o 
   2   6  22       11.26       -1.76     11.35 o 
   3   6  22        1.98      -16.61     12.02 o 
   4   6  22        5.50      -11.88     10.52 o 
   1   7  22      203.27      189.69     20.64 o 
   2   7  22       23.40       37.74     13.74 o 
   3   7  22       25.61       -6.35     12.97 o 
   4   7  22       10.15       16.39     14.38 o 
   0   8  22       99.04       69.22     19.96 o 
   1   8  22        1.27       -4.61     11.25 o 
   2   8  22       65.05       54.66     14.53 o 
   3   8  22       15.02        5.30     13.42 o 
   4   8  22       42.98       17.63     15.17 o 
   1   9  22        1.59      -11.26     10.04 o 
   2   9  22        9.99        7.14     12.83 o 
   3   9  22        0.24      -14.21     13.57 o 
   0  10  22       40.19       37.14     19.67 o 
   1  10  22        0.69       -1.11     10.90 o 
   2  10  22        5.50       -2.57     12.59 o 
   3  10  22       12.57        6.69     15.55 o 
   1  11  22        1.69       -7.69     11.26 o 
   2  11  22       10.43        3.39     14.30 o 
   0  12  22       15.96       11.51     19.72 o 
   1  12  22        3.31       -1.01     13.42 o 
   1   1  23       83.58      107.61     11.25 o 
   2   1  23        6.53       -6.27      8.46 o 
   3   1  23       12.15       -3.54      9.84 o 
   4   1  23       25.09       -8.22     12.41 o 
   5   1  23       18.69        9.20     13.26 o 
   0   2  23       39.16       28.78     14.77 o 
   1   2  23      196.75      260.61     16.82 o 
   2   2  23      160.48      188.87     16.84 o 
   3   2  23       18.80        7.09     10.22 o 
   4   2  23        5.21      -14.28     10.51 o 
   5   2  23       52.35       58.91     15.30 o 
   1   3  23       84.98       89.37     12.83 o 
   2   3  23        9.03        9.47     10.13 o 
   3   3  23        1.91       -8.51     10.05 o 
   4   3  23        4.23      -17.77     11.85 o 
   5   3  23        0.05      -22.51     15.01 o 
   0   4  23      153.38      152.11     25.03 o 
   1   4  23       40.70       42.19     14.17 o 
   2   4  23      136.50      148.70     15.74 o 
   3   4  23       56.27       28.72     11.86 o 
   4   4  23        9.32       -2.98     12.75 o 
   1   5  23      266.59      309.40     26.91 o 
   2   5  23       90.24       79.06     15.80 o 
   3   5  23        0.89      -14.59      9.73 o 
   4   5  23       11.66       -2.94     11.47 o 
   0   6  23       84.89       74.87     29.57 o 
   1   6  23        0.62       -1.13     11.94 o 
   2   6  23        0.18       -7.27     12.57 o 
   3   6  23        5.33       -0.02     14.75 o 
   4   6  23        6.05      -16.89     11.26 o 
   1   7  23       22.57       19.36     12.34 o 
   2   7  23        7.18       -9.52     11.98 o 
   3   7  23       18.74        7.43     14.14 o 
   4   7  23        7.90        8.02     15.34 o 
   0   8  23       42.47       68.27     21.06 o 
   1   8  23        9.30       12.43     13.03 o 
   2   8  23        4.12        9.09     12.85 o 
   3   8  23        0.21      -12.84     13.33 o 
   1   9  23       39.72       20.78     14.04 o 
   2   9  23        2.66       -0.67     13.23 o 
   3   9  23        1.26       -2.70     14.13 o 
   0  10  23        9.54       16.48     18.36 o 
   1  10  23        2.73       -8.40     15.36 o 
   2  10  23        0.01      -11.49     13.11 o 
   1  11  23        1.26       -3.38     16.32 o 
   0   0  24        6.00      -16.23     24.20 o 
   1   0  24      148.84      193.09     23.71 o 
   2   0  24      174.62      197.94     24.60 o 
   3   0  24       22.58        9.82     15.21 o 
   4   0  24        1.93       -1.53     19.26 o 
   1   1  24       20.05        4.05      8.32 o 
   2   1  24        8.92       -4.20      8.82 o 
   3   1  24       12.16       -7.39     13.39 o 
   4   1  24       11.72       -2.62     12.41 o 
   0   2  24       44.93       30.33     15.15 o 
   1   2  24        1.22       -6.16      8.94 o 
   2   2  24        1.93        1.97     10.32 o 
   3   2  24        7.45       -1.08     11.60 o 
   4   2  24        0.46      -15.48     10.32 o 
   1   3  24      287.34      339.03     27.42 o 
   2   3  24        6.19        2.66     10.92 o 
   3   3  24        0.07      -15.68     10.46 o 
   4   3  24       12.62      -14.48     11.26 o 
   0   4  24       49.31       59.69     25.55 o 
   1   4  24      105.54      107.27     17.56 o 
   2   4  24       18.70       19.73     11.53 o 
   3   4  24       68.33       50.25     12.93 o 
   4   4  24        0.03      -13.92     11.26 o 
   1   5  24       28.38       31.14     13.62 o 
   2   5  24       16.93       14.36     13.16 o 
   3   5  24        9.51       -4.92     12.06 o 
   4   5  24        0.31      -17.22     11.48 o 
   0   6  24      428.12      564.60     82.59 o 
   1   6  24       11.57      -11.68     12.30 o 
   2   6  24        0.40       -8.92     12.81 o 
   3   6  24        4.45      -13.65     13.82 o 
   1   7  24      116.02      143.55     19.38 o 
   2   7  24       11.30        7.64     13.65 o 
   3   7  24        0.97      -17.07     13.13 o 
   0   8  24       32.55       40.86     20.11 o 
   1   8  24       28.33       25.67     18.88 o 
   2   8  24        0.09      -12.92     13.51 o 
   1   9  24        3.29       -0.12     13.56 o 
   2   9  24        4.68       -3.04     14.29 o 
   0  10  24       11.53       -5.46     18.36 o 
   1  10  24        7.91        5.13     16.39 o 
   1   1  25       16.93       -3.38      9.91 o 
   2   1  25        9.44      -16.64     11.09 o 
   3   1  25        0.26      -20.17     15.12 o 
   4   1  25        1.83      -21.63     15.43 o 
   0   2  25       33.59        6.77     14.41 o 
   1   2  25       49.15       29.93     11.20 o 
   2   2  25        1.92      -15.05     10.03 o 
   3   2  25        4.28      -16.45     10.96 o 
   1   3  25        0.47       -6.10     11.16 o 
   2   3  25       33.52       18.15     11.77 o 
   3   3  25        0.07      -17.12     11.41 o 
   0   4  25       30.05       24.36     20.21 o 
   1   4  25       94.74       94.61     17.19 o 
   2   4  25       13.96       -5.24     13.50 o 
   3   4  25       54.60       24.81     22.75 o 
   1   5  25       86.40      106.93     26.58 o 
   2   5  25        0.28      -15.03     13.67 o 
   3   5  25        0.01       -6.55     14.01 o 
   0   6  25      117.43      221.56     47.02 o 
   1   6  25        6.22      -18.20     12.13 o 
   2   6  25        1.60      -22.34     18.74 o 
   3   6  25       12.02        5.89     14.67 o 
   1   7  25       12.38       13.93     17.74 o 
   2   7  25        5.77       -1.38     18.29 o 
   0   8  25       10.92        4.03     24.47 o 
   1   8  25       84.43       82.95     17.74 o 
   0   0  26       13.53       -3.77     18.42 o 
   1   0  26        0.00       -1.81     14.58 o 
   2   0  26      107.15      107.16     24.17 o 
   3   0  26       64.43       42.58     24.23 o 
   1   1  26        3.52      -11.14     10.01 o 
   2   1  26        0.52      -18.34     12.23 o 
   3   1  26        7.47       -6.72     13.00 o 
   0   2  26        5.94        6.97     18.85 o 
   1   2  26       22.82        8.55     12.71 o 
   2   2  26       18.40       17.08     12.49 o 
   3   2  26       14.60        5.25     13.86 o 
   1   3  26       12.81       -3.32     15.15 o 
   2   3  26       20.98        5.81     12.03 o 
   3   3  26        9.14      -22.44     14.96 o 
   0   4  26       71.64       83.75     33.37 o 
   1   4  26       22.51       38.75     15.81 o 
   2   4  26        3.31      -24.79     16.53 o 
   1   5  26        1.08        7.35     13.61 o 
   2   5  26        4.31      -18.98     13.93 o 
   0   6  26       82.90       85.19     34.15 o 
   1   6  26       36.74       11.65     19.80 o 
   1   1  27        3.94      -17.32     17.71 o 
   2   1  27        6.04       -3.53     12.60 o 
   0   2  27        2.49      -10.88     18.66 o 
   1   2  27        2.06      -20.10     13.58 o 
   2   2  27        4.65       -9.95     11.75 o 
   1   3  27       49.79       76.45     25.17 o 
   0   4  27      114.66      141.05     39.74 o 
   1   4  27        0.01        3.69     16.09 o 
                                                 
